# Supplementary material for: Data mining for prothrombin time and international normalized ratio reference intervals in children
Source: PLoS One. 2022 Oct 27;17(10):e0276884. doi: 10.1371/journal.pone.0276884 (PMC9612453; doi:10.1371/journal.pone.0276884)
Supplement: S1 Data — (XLSX) [file pone.0276884.s001.xlsx]

## Sheet: Sheet1
RESULT	VISIT TYPE	AGE (Days)	SEX
1.15	IN	28	F
1.13	IN	2440	M
1.34	IN	3345	M
0.85	IN	470	F
1.44	IN	7	F
1.51	IN	76	F
2.61	IN	1100	M
1.11	IN	190	F
1.81	IN	5028	M
1.15	IN	15	F
0.92	IN	17	M
0.98	IN	5667	M
1.42	IN	758	F
1.27	IN	1461	F
0.95	IN	5830	M
1.24	IN	4384	M
1.15	IN	2446	M
0.96	IN	5855	F
0.92	IN	4242	M
0.98	IN	2557	M
1.05	IN	3246	M
1.01	IN	2539	M
1.24	IN	1038	M
1.18	IN	2923	M
0.94	IN	4233	F
1.20	IN	727	M
1.05	IN	95	M
0.93	IN	1621	M
0.99	IN	19	M
1.38	IN	1096	F
1.40	IN	12	M
0.92	IN	6209	F
1.69	IN	5479	F
1.80	IN	3287	F
0.92	IN	1835	F
1.13	IN	84	M
1.04	IN	1179	M
1.00	IN	4812	M
2.63	IN	15	M
0.99	IN	2355	F
1.54	IN	160	M
1.01	IN	1774	F
1.04	IN	5479	F
0.98	IN	6209	M
1.20	IN	549	M
1.04	IN	6317	M
1.38	IN	2572	M
1.04	IN	1826	M
1.02	IN	75	M
0.98	IN	4748	F
0.98	IN	611	M
1.83	IN	7	M
1.05	IN	2922	M
1.32	IN	6	F
1.08	IN	461	M
1.07	IN	4661	M
1.31	IN	7	F
0.98	IN	5845	M
1.28	IN	4021	M
1.00	IN	6209	M
1.04	IN	5782	F
0.98	IN	955	M
1.03	IN	5454	F
1.07	IN	4748	M
1.29	IN	36	M
0.94	IN	5119	M
0.91	IN	5923	F
1.45	IN	2558	M
0.99	IN	3817	F
1.06	IN	5845	M
1.03	IN	1280	M
3.96	IN	435	F
1.06	IN	2648	M
1.14	IN	81	F
1.06	IN	4748	M
0.98	IN	5773	F
1.35	IN	4137	M
1.61	IN	201	M
1.03	IN	6209	M
1.60	IN	3	M
1.02	IN	158	F
0.99	IN	2619	F
1.55	IN	1	F
1.88	IN	51	M
1.29	IN	22	M
1.03	IN	215	F
1.20	IN	14	F
2.62	IN	7	M
0.98	IN	2565	M
0.95	IN	63	F
0.95	IN	88	F
1.14	IN	365	M
1.20	IN	731	M
2.14	IN	2	M
0.93	IN	5845	F
1.11	IN	3190	F
1.23	IN	1	M
0.93	IN	1246	M
1.06	IN	4947	F
1.13	IN	1542	F
1.08	IN	3008	M
1.46	IN	358	F
1.41	IN	5143	M
1.06	IN	1827	M
1.23	IN	304	M
1.05	IN	2	F
1.58	IN	5	F
0.95	IN	735	F
1.07	IN	5137	M
1.57	IN	3482	F
1.54	IN	1	F
1.31	IN	1960	M
7.55	IN	10	M
1.21	IN	14	F
1.16	IN	158	F
0.92	IN	2670	M
1.20	IN	6373	M
1.10	IN	3652	M
1.05	IN	4385	M
1.06	IN	5844	M
2.26	IN	629	M
1.14	IN	45	M
1.61	IN	14	M
1.80	IN	15	M
1.09	IN	5844	F
1.50	IN	5351	M
1.09	IN	1218	M
0.96	IN	6209	F
1.13	IN	38	M
1.39	IN	6180	F
1.06	IN	5720	M
0.97	IN	6362	F
1.15	IN	1594	M
1.03	IN	5846	M
0.98	IN	5697	M
1.33	IN	3	M
1.03	IN	307	M
1.11	IN	185	M
1.01	IN	5113	M
1.01	IN	5478	M
1.14	IN	6211	M
0.93	IN	2322	F
3.49	IN	3652	F
0.93	IN	23	F
1.26	IN	176	M
0.98	IN	1461	M
0.98	IN	3977	F
1.35	IN	683	M
1.04	IN	5136	M
1.08	IN	73	F
0.97	IN	223	F
1.75	IN	1	M
3.27	IN	455	M
1.55	IN	3	M
6.12	IN	5560	M
1.09	IN	10	M
0.90	IN	2288	M
1.54	IN	2725	F
1.03	IN	151	M
1.00	IN	3652	M
1.32	IN	4412	M
1.10	IN	193	M
1.10	IN	2922	M
1.09	IN	2482	F
1.03	IN	5967	F
1.03	IN	3834	M
1.03	IN	3655	M
1.08	IN	1286	M
1.15	IN	83	F
1.08	IN	5479	M
0.94	IN	548	M
1.06	IN	4013	M
1.81	IN	12	M
1.50	IN	3	M
1.03	IN	3331	F
0.97	IN	3	F
1.08	IN	11	F
1.12	IN	5479	F
0.98	IN	1120	M
2.47	IN	2281	F
0.97	IN	4243	M
1.55	IN	5982	M
0.95	IN	1	F
1.25	IN	5845	M
1.21	IN	3455	F
1.03	IN	12	F
0.97	IN	616	M
1.05	IN	1218	M
1.11	IN	5844	M
1.56	IN	305	M
0.90	IN	1891	M
0.95	IN	1889	F
1.21	IN	2976	M
1.11	IN	35	M
1.30	IN	6	F
0.95	IN	5908	M
0.99	IN	4389	M
1.83	IN	150	F
1.02	IN	748	M
1.03	IN	1122	F
0.93	IN	1095	F
1.25	IN	3560	M
1.02	IN	1264	M
1.19	IN	12	M
1.75	IN	2	F
0.98	IN	1464	M
1.17	IN	327	F
1.18	IN	5	F
1.08	IN	4017	F
0.81	IN	3672	M
1.09	IN	4045	F
1.44	IN	5206	M
1.44	IN	5847	M
1.00	IN	819	F
1.11	IN	5160	F
1.92	IN	5850	M
1.26	IN	1	M
1.15	IN	5844	M
1.05	IN	5938	F
1.18	IN	153	M
1.09	IN	334	F
1.03	IN	1681	M
2.10	IN	4	M
1.02	IN	2320	M
1.15	IN	1334	M
1.03	IN	1461	M
1.30	IN	17	M
1.62	IN	342	M
1.05	IN	4029	M
0.92	IN	3288	F
0.95	IN	1445	M
1.06	IN	5014	F
1.23	IN	6219	F
1.19	IN	1784	M
1.44	IN	323	M
1.57	IN	2593	F
1.22	IN	6429	M
0.98	IN	520	M
1.21	IN	4017	M
1.04	IN	7	F
1.15	IN	2922	F
1.03	IN	1462	M
1.06	IN	6051	M
1.10	IN	2393	M
1.21	IN	3925	M
1.10	IN	5114	F
1.15	IN	1688	M
10.73	IN	42	M
1.23	IN	1299	M
1.67	IN	242	F
0.98	IN	5020	M
1.80	IN	788	M
2.76	IN	56	F
1.14	IN	5992	F
2.10	IN	45	F
1.20	IN	3	M
2.43	IN	1	F
1.02	IN	246	M
1.01	IN	1662	F
1.04	IN	51	F
0.95	IN	4017	F
1.10	IN	3	F
1.04	IN	576	F
1.47	IN	8	F
1.22	IN	153	M
1.14	IN	179	F
1.42	IN	548	F
1.19	IN	6366	M
1.66	IN	3652	F
1.97	IN	1833	M
1.07	IN	5491	M
1.16	IN	5113	F
1.20	IN	4383	F
1.10	IN	3	M
0.96	IN	34	M
1.23	IN	182	M
1.06	IN	5115	M
1.19	IN	2462	M
0.96	IN	5827	F
1.64	IN	4	M
1.08	IN	4617	M
1.40	IN	41	M
1.20	IN	6010	F
1.40	IN	2191	M
1.30	IN	8	M
0.97	IN	155	M
1.53	IN	4306	F
1.12	IN	304	M
1.16	IN	5115	M
1.10	IN	4383	F
1.34	IN	305	M
1.62	IN	3287	M
0.90	IN	5117	F
0.96	IN	701	M
0.98	IN	952	F
1.01	IN	1310	M
1.08	IN	2192	F
1.19	IN	548	M
1.03	IN	1354	M
0.92	IN	132	M
0.97	IN	5667	M
3.71	IN	9	F
1.10	IN	1013	M
0.97	IN	5487	F
1.38	IN	3112	M
1.06	IN	194	F
1.43	IN	4384	M
0.99	IN	5116	M
0.94	IN	4748	M
1.00	IN	2883	F
1.04	IN	5707	F
2.99	IN	42	M
1.40	IN	152	M
4.35	IN	2923	M
1.04	IN	5936	F
2.00	IN	982	M
1.98	IN	1	M
1.23	IN	6246	F
0.98	IN	35	F
1.04	IN	6386	M
0.98	IN	3663	M
3.73	IN	24	F
1.41	IN	2474	F
1.07	IN	75	M
1.46	IN	2215	F
0.95	IN	5915	M
1.65	IN	3287	M
1.05	IN	4748	F
1.74	IN	69	M
0.99	IN	1446	F
1.12	IN	4384	M
1.03	IN	5746	F
1.13	IN	1582	M
1.09	IN	2191	M
1.10	IN	591	F
0.96	IN	567	F
1.45	IN	12	M
1.34	IN	4	F
0.96	IN	6106	M
1.08	IN	4564	M
2.11	IN	208	M
2.34	IN	972	M
1.97	IN	79	F
1.03	IN	4749	M
0.95	IN	6209	M
0.94	IN	6490	M
1.57	IN	6	M
1.57	IN	1	F
2.01	IN	0	M
1.46	IN	5706	F
1.46	IN	12	F
1.92	IN	5114	M
0.90	IN	2861	M
0.99	IN	1150	F
1.49	IN	1	F
1.75	IN	6212	M
0.96	IN	2557	M
1.13	IN	6209	M
1.08	IN	6563	M
0.95	IN	4394	F
0.99	IN	4550	F
1.04	IN	2603	M
1.05	IN	2535	M
0.98	IN	960	M
0.97	IN	3098	F
0.95	IN	5484	F
1.98	IN	2	M
1.83	IN	1072	M
1.07	IN	273	F
1.11	IN	5	M
1.39	IN	0	M
1.07	IN	2255	F
1.34	IN	6209	M
1.00	IN	2237	M
1.64	IN	1462	M
0.93	IN	487	M
1.03	IN	2196	F
1.21	IN	731	M
0.97	IN	77	M
1.00	IN	6365	M
1.09	IN	5521	F
1.01	IN	5613	M
1.04	IN	5478	F
6.35	IN	1614	F
1.14	IN	273	F
1.17	IN	3619	F
1.76	IN	1	M
1.39	IN	495	M
1.11	IN	2922	M
1.17	IN	1095	M
3.61	IN	73	F
1.24	IN	5844	M
1.34	IN	1	M
0.98	IN	4992	F
1.05	IN	1255	M
1.11	IN	35	F
1.27	IN	127	F
1.57	IN	238	F
1.30	IN	4383	M
0.97	IN	4017	M
1.25	IN	1827	M
0.97	IN	1826	M
1.01	IN	4561	M
1.03	IN	3288	M
2.27	IN	547	F
1.03	IN	2751	M
1.08	IN	216	F
3.64	IN	3	M
0.96	IN	1831	M
0.98	IN	6496	M
1.04	IN	196	M
1.21	IN	546	M
1.13	IN	83	M
1.24	IN	5479	M
1.40	IN	1	M
0.95	IN	163	M
1.24	IN	3287	M
1.09	IN	2809	M
1.16	IN	2577	M
1.13	IN	11	M
1.07	IN	5478	F
0.98	IN	6209	F
2.14	IN	304	M
1.39	IN	12	M
1.38	IN	3	F
1.74	IN	3288	M
1.00	IN	1826	F
1.26	IN	2107	M
1.04	IN	108	M
1.48	IN	9	M
1.76	IN	1581	F
1.36	IN	17	M
1.78	IN	5113	M
0.94	IN	57	F
1.71	IN	1	F
1.04	IN	2350	M
1.19	IN	6265	M
0.98	IN	61	M
1.00	IN	76	F
0.98	IN	914	M
1.06	IN	5816	F
1.27	IN	375	M
1.47	IN	4791	M
1.17	IN	3287	M
1.08	IN	2194	F
1.22	IN	2	M
1.31	IN	7	F
0.98	IN	5478	M
1.09	IN	837	M
1.08	IN	373	F
1.00	IN	5844	M
1.52	IN	1095	M
1.10	IN	51	M
0.99	IN	3008	M
1.14	IN	6531	M
3.92	IN	63	M
1.13	IN	5491	M
1.13	IN	58	M
0.97	IN	1985	F
0.98	IN	3632	M
1.70	IN	2	M
1.11	IN	5844	F
1.04	IN	5482	F
1.41	IN	3	M
1.95	IN	2	M
1.08	IN	33	M
1.21	IN	6539	M
1.18	IN	5460	M
1.04	IN	397	M
0.99	IN	734	F
0.97	IN	5161	F
1.12	IN	5124	M
1.05	IN	7	F
1.09	IN	120	M
0.99	IN	406	M
1.03	IN	6186	M
1.12	IN	2297	M
1.02	IN	176	F
1.17	IN	1	M
1.13	IN	4384	M
1.62	IN	3	F
6.42	IN	117	M
1.50	IN	4	M
1.17	IN	2	M
1.44	IN	1104	M
0.99	IN	1167	M
1.03	IN	402	M
1.17	IN	730	M
1.14	IN	5154	F
2.12	IN	3293	M
5.09	IN	3653	F
1.69	IN	548	F
2.28	IN	1095	M
1.65	IN	3906	M
1.17	IN	28	M
1.35	IN	6156	F
1.30	IN	2	F
0.95	IN	98	F
1.02	IN	30	F
1.01	IN	644	M
1.17	IN	170	F
1.90	IN	5370	M
1.11	IN	5850	M
1.00	IN	6417	F
1.02	IN	3815	F
1.16	IN	3288	M
1.11	IN	1370	M
1.10	IN	5680	M
1.30	IN	3	F
1.33	IN	11	M
2.70	IN	1	F
1.04	IN	7	M
1.41	IN	6496	M
1.07	IN	3827	M
0.98	IN	1462	M
0.92	IN	15	F
1.49	IN	0	F
1.04	IN	201	M
0.91	IN	4224	F
1.23	IN	177	M
1.23	IN	331	M
4.88	IN	74	M
1.15	IN	5022	M
1.17	IN	2922	F
1.04	IN	3654	M
0.98	IN	6224	M
1.21	IN	1462	M
1.47	IN	6212	M
1.45	IN	6253	F
1.41	IN	0	M
1.12	IN	153	M
1.75	IN	106	M
1.10	IN	5845	M
6.86	IN	915	M
1.14	IN	1695	F
1.01	IN	1036	F
1.02	IN	518	M
0.95	IN	5846	M
1.11	IN	1102	M
2.10	IN	184	M
1.03	IN	3438	F
1.22	IN	5605	M
1.49	IN	26	M
1.09	IN	6261	F
1.02	IN	3652	M
0.90	IN	273	M
1.09	IN	5549	M
1.07	IN	5994	M
0.99	IN	2196	F
1.09	IN	2	M
0.96	IN	5494	M
1.05	IN	5481	M
0.98	IN	6209	M
0.98	IN	6308	M
1.36	IN	5053	F
1.09	IN	6257	F
1.01	IN	140	M
1.58	IN	1	M
1.06	IN	1606	F
1.08	IN	4017	M
1.09	IN	3	F
1.72	IN	730	F
1.18	IN	4504	F
1.07	IN	2266	M
0.97	IN	2223	M
3.89	IN	2556	F
1.17	IN	5858	M
1.11	IN	41	F
1.73	IN	2	F
2.98	IN	80	M
1.10	IN	4027	F
1.35	IN	6309	M
1.06	IN	2005	F
1.10	IN	1	F
1.02	IN	6084	M
0.98	IN	2556	M
1.11	IN	163	F
3.61	IN	5844	F
0.95	IN	1563	M
0.93	IN	153	M
1.01	IN	365	F
2.08	IN	275	F
0.96	IN	2376	F
0.99	IN	3652	F
1.07	IN	5116	M
1.32	IN	913	F
1.27	IN	2922	M
1.08	IN	90	M
1.08	IN	686	F
1.02	IN	440	M
0.95	IN	1104	M
1.02	IN	94	M
1.15	IN	83	M
1.49	IN	5845	F
1.16	IN	1106	F
1.01	IN	6301	M
1.24	IN	44	M
1.03	IN	5644	F
0.94	IN	41	M
1.06	IN	5478	M
0.98	IN	183	M
1.27	IN	11	F
1.30	IN	4	M
3.41	IN	153	M
1.03	IN	6209	M
0.99	IN	6240	F
2.70	IN	370	F
1.24	IN	5	F
1.05	IN	6210	M
1.64	IN	2	M
1.01	IN	3639	M
1.18	IN	146	M
1.07	IN	1262	F
1.48	IN	106	M
1.24	IN	47	M
1.04	IN	1653	M
1.22	IN	4015	M
1.47	IN	13	M
3.04	IN	10	M
1.37	IN	14	M
1.00	IN	153	M
0.98	IN	2059	F
1.03	IN	3652	M
2.30	IN	5121	F
1.14	IN	5994	M
1.24	IN	7	M
1.00	IN	2557	F
1.23	IN	42	F
1.03	IN	1859	M
0.95	IN	4644	M
1.07	IN	2557	M
1.54	IN	720	F
1.05	IN	3594	M
1.04	IN	6079	F
1.30	IN	980	F
1.97	IN	6389	M
1.02	IN	79	F
1.26	IN	3287	M
1.12	IN	118	F
1.09	IN	16	M
1.01	IN	3297	M
1.25	IN	56	F
0.94	IN	2794	M
2.19	IN	0	M
0.97	IN	753	M
1.00	IN	2192	F
1.36	IN	2	M
1.04	IN	4632	M
1.36	IN	3	F
1.00	IN	18	M
1.15	IN	5577	F
1.72	IN	246	F
1.19	IN	99	M
1.05	IN	1645	M
1.02	IN	25	M
1.09	IN	4216	F
0.92	IN	4020	M
0.99	IN	3197	M
1.02	IN	2205	M
1.17	IN	1462	F
1.00	IN	1145	F
1.20	IN	29	F
0.97	IN	4383	M
1.01	IN	2583	F
1.14	IN	5681	M
1.28	IN	6080	F
1.15	IN	6290	M
0.90	IN	1461	F
1.20	IN	30	M
1.01	IN	3343	M
2.16	IN	5727	M
2.20	IN	5	M
1.08	IN	5612	M
1.55	IN	33	F
1.04	IN	566	M
0.91	IN	343	M
1.12	IN	5113	M
1.14	IN	20	M
1.11	IN	2189	F
1.03	IN	5844	M
1.06	IN	33	F
0.90	IN	63	F
1.76	IN	2	M
1.05	IN	2557	F
0.96	IN	1669	M
1.00	IN	3644	M
0.98	IN	5540	M
1.27	IN	4781	M
0.97	IN	5919	F
0.99	IN	2128	M
1.05	IN	511	F
1.00	IN	4668	F
0.97	IN	1293	M
0.94	IN	570	M
0.92	IN	1831	F
1.17	IN	6378	M
0.99	IN	6317	M
1.24	IN	845	M
1.44	IN	1	F
0.98	IN	1	F
1.19	IN	5361	M
1.19	IN	8	M
1.44	IN	1	M
1.47	IN	1	M
1.02	IN	1227	M
1.06	IN	1830	F
1.22	IN	242	M
1.42	IN	4686	M
1.33	IN	3	M
1.34	IN	5483	M
1.18	IN	3	F
1.50	IN	31	M
1.11	IN	40	M
2.00	IN	3	F
1.04	IN	3	F
1.15	IN	730	M
2.30	IN	1	M
1.40	IN	2192	M
1.06	IN	5845	M
1.04	IN	5479	F
7.35	IN	2	M
1.32	IN	5335	F
1.26	IN	0	F
1.45	IN	0	F
1.39	IN	2	M
0.94	IN	1826	M
3.44	IN	1277	M
1.07	IN	96	M
1.13	IN	1280	F
1.01	IN	532	F
0.99	IN	1249	M
0.92	IN	116	M
1.15	IN	5849	M
1.50	IN	789	M
1.03	IN	2315	M
1.00	IN	39	M
1.10	IN	942	M
1.02	IN	1946	M
1.39	IN	5	M
1.06	IN	3293	F
0.90	IN	1575	M
1.34	IN	6248	M
1.08	IN	549	M
1.00	IN	1403	F
1.06	IN	5478	M
1.14	IN	151	F
1.03	IN	5485	M
1.40	IN	5479	F
2.22	IN	2	M
0.98	IN	3294	M
1.23	IN	1	M
1.00	IN	1623	F
1.53	IN	1097	M
0.98	IN	603	M
1.19	IN	2	M
1.40	IN	5510	M
1.08	IN	9	M
1.03	IN	2922	M
0.97	IN	6117	M
1.09	IN	912	M
1.02	IN	730	M
0.96	IN	5875	F
1.12	IN	11	M
0.92	IN	255	M
1.03	IN	1465	F
1.06	IN	1220	M
0.92	IN	935	M
1.81	IN	1379	F
1.18	IN	1445	M
1.20	IN	3	M
1.30	IN	5845	M
1.01	IN	4384	M
1.06	IN	1290	M
1.06	IN	6257	F
1.13	IN	125	M
1.06	IN	4383	M
1.06	IN	917	M
1.48	IN	94	F
1.07	IN	3902	M
1.05	IN	5295	M
1.09	IN	2922	F
1.10	IN	5478	F
2.29	IN	5	M
1.16	IN	5003	M
1.03	IN	2846	M
1.09	IN	4417	F
1.26	IN	62	F
1.48	IN	334	M
1.21	IN	4751	M
1.71	IN	6340	M
1.02	IN	3662	F
1.09	IN	4383	F
1.63	IN	3	M
1.08	IN	2191	M
1.07	IN	12	M
1.10	IN	5845	F
1.12	IN	6	M
1.14	IN	730	M
1.00	IN	28	F
0.95	IN	5114	M
0.98	IN	6125	M
1.23	IN	2	F
1.09	IN	6209	M
1.16	IN	4049	M
1.06	IN	2564	M
1.83	IN	4387	M
1.21	IN	1	M
1.31	IN	28	F
1.10	IN	623	M
1.04	IN	4562	M
1.03	IN	2288	F
1.30	IN	4566	M
1.11	IN	2923	M
1.14	IN	6117	M
2.60	IN	2	F
0.96	IN	190	M
1.17	IN	5678	M
0.97	IN	4017	M
1.04	IN	6401	F
1.58	IN	1	M
0.91	IN	1545	M
1.11	IN	3686	F
1.00	IN	527	F
1.08	IN	5844	M
1.27	IN	5115	M
1.05	IN	3652	M
1.23	IN	7	M
1.21	IN	5225	F
1.33	IN	4386	F
1.22	IN	423	F
1.32	IN	1173	M
0.95	IN	3610	F
1.10	IN	3287	M
1.12	IN	6210	F
2.84	IN	189	M
1.03	IN	1634	M
0.92	IN	120	F
1.05	IN	2532	M
1.06	IN	3657	M
1.22	IN	5224	M
1.14	IN	3287	M
1.10	IN	2186	M
1.11	IN	4	M
0.97	IN	15	M
1.74	IN	5113	M
1.29	IN	365	M
1.19	IN	1826	M
1.15	IN	3287	M
0.93	IN	4386	F
1.00	IN	6209	F
1.13	IN	1071	M
1.17	IN	8	F
0.95	IN	6268	F
1.34	IN	6446	F
1.00	IN	5113	F
0.92	IN	135	M
0.99	IN	243	F
1.08	IN	6210	M
1.12	IN	487	F
1.52	IN	1	M
1.02	IN	2	M
0.92	IN	2191	F
1.03	IN	2381	F
1.16	IN	1256	F
1.10	IN	5863	F
0.98	IN	1614	F
0.97	IN	3209	M
0.98	IN	202	F
0.97	IN	5844	M
2.78	IN	1418	M
0.97	IN	5160	M
1.07	IN	0	F
1.14	IN	110	F
1.15	IN	227	M
2.55	IN	426	M
7.57	IN	181	M
1.29	IN	76	F
1.09	IN	6176	F
1.33	IN	1987	F
1.24	IN	3953	M
1.04	IN	4749	M
1.31	IN	60	F
1.07	IN	3661	M
1.01	IN	3428	M
1.39	IN	2556	F
1.42	IN	0	F
1.85	IN	2192	M
1.07	IN	4236	M
1.03	IN	6101	F
1.62	IN	5014	M
1.02	IN	2905	M
1.08	IN	2200	F
2.99	IN	1	F
1.04	IN	21	M
1.12	IN	24	M
2.12	IN	2588	F
1.58	IN	1175	F
0.98	IN	2844	M
0.84	IN	180	F
1.63	IN	129	M
1.06	IN	5481	F
0.91	IN	2593	F
1.47	IN	2479	M
0.97	IN	2845	F
1.05	IN	5113	M
1.05	IN	2	M
1.05	IN	1022	M
1.02	IN	62	M
1.01	IN	1095	F
0.96	IN	4401	F
1.59	IN	16	F
0.92	IN	4	U
1.08	IN	10	M
0.92	IN	9	M
1.16	IN	3287	F
0.91	IN	375	F
0.99	IN	5102	M
1.01	IN	64	M
1.30	IN	4712	M
1.06	IN	5845	F
1.17	IN	3	F
1.27	IN	4340	M
1.08	IN	2677	F
1.02	IN	102	M
1.11	IN	756	M
1.08	IN	3817	M
0.98	IN	1466	F
0.99	IN	25	M
1.32	IN	1	M
0.98	IN	240	M
0.98	IN	918	F
1.13	IN	731	M
1.06	IN	2191	M
1.09	IN	6209	F
3.04	IN	163	M
13.12	IN	12	M
1.24	IN	68	M
0.99	IN	6209	M
1.02	IN	7	F
1.08	IN	4017	M
1.29	IN	1328	F
2.76	IN	4	M
12.48	IN	5113	M
1.17	IN	457	F
1.08	IN	1311	F
1.40	IN	5479	F
1.27	IN	1135	M
1.29	IN	16	F
1.19	IN	1348	F
1.03	IN	5788	M
1.00	IN	76	M
1.17	IN	2192	F
1.05	IN	2327	F
1.17	IN	67	M
2.58	IN	92	F
1.11	IN	75	M
1.16	IN	30	M
1.08	IN	4021	M
1.75	IN	2	M
0.97	IN	618	M
0.95	IN	576	F
1.17	IN	37	U
1.45	IN	2	M
0.95	IN	215	F
1.91	IN	9	M
1.12	IN	2499	M
1.34	IN	2687	M
1.12	IN	6209	F
1.10	IN	1805	F
1.29	IN	2909	F
1.02	IN	6476	M
1.30	IN	467	M
1.46	IN	4	M
1.19	IN	107	F
1.17	IN	25	F
1.02	IN	4022	M
1.26	IN	730	F
1.08	IN	1577	M
1.00	IN	1826	M
1.79	IN	2	F
1.08	IN	4173	M
1.16	IN	157	M
1.48	IN	53	M
1.73	IN	51	M
1.01	IN	981	F
0.88	IN	6264	F
1.02	IN	5174	F
1.12	IN	2348	F
1.15	IN	4391	M
1.29	IN	3278	F
1.34	IN	3423	F
0.99	IN	102	M
1.28	IN	10	M
0.97	IN	95	F
1.04	IN	1828	M
0.98	IN	220	M
1.06	IN	1882	M
1.68	IN	1	M
1.71	IN	1700	F
1.09	IN	6481	M
1.02	IN	1271	F
1.09	IN	469	M
1.42	IN	2	M
1.30	IN	60	M
2.31	IN	3287	M
3.76	IN	1	M
1.01	IN	1461	M
1.06	IN	3540	M
1.48	IN	4020	M
1.31	IN	5	F
1.58	IN	3369	F
1.19	IN	6	M
1.08	IN	2158	M
1.11	IN	36	M
1.09	IN	6075	M
1.39	IN	2160	M
1.07	IN	3287	M
2.90	IN	2	M
1.79	IN	3	M
1.87	IN	95	M
0.92	IN	730	M
1.16	IN	2748	F
1.10	IN	4017	M
1.18	IN	731	M
1.27	IN	32	M
1.89	IN	1	M
1.20	IN	937	M
1.09	IN	3	M
1.31	IN	5479	M
1.76	IN	1830	F
1.02	IN	48	M
1.31	IN	26	F
1.22	IN	1801	F
1.09	IN	6557	F
0.95	IN	737	M
1.25	IN	8	M
0.99	IN	3200	M
1.11	IN	274	M
1.07	IN	6233	M
1.83	IN	1	F
1.01	IN	2556	F
1.07	IN	72	M
1.94	IN	1	M
1.31	IN	120	M
1.11	IN	742	F
4.84	IN	56	M
1.14	IN	6218	M
2.40	IN	132	F
1.30	IN	39	F
1.06	IN	1104	M
1.22	IN	2576	M
1.00	IN	3	F
1.13	IN	5844	M
1.09	IN	143	F
2.57	IN	579	F
2.71	IN	48	M
1.17	IN	23	M
1.08	IN	5488	M
1.28	IN	179	M
1.59	IN	0	M
1.19	IN	1	M
1.07	IN	4017	M
1.01	IN	2008	F
1.13	IN	1461	M
1.34	IN	113	F
0.97	IN	6524	M
1.07	IN	3511	F
1.03	IN	480	M
1.45	IN	53	F
1.00	IN	1797	M
1.06	IN	3504	F
0.99	IN	1004	M
1.02	IN	5707	M
1.17	IN	2	F
1.05	IN	1826	M
1.07	IN	404	F
0.99	IN	716	M
1.20	IN	115	M
1.08	IN	1064	M
1.74	IN	209	M
1.03	IN	1826	M
2.43	IN	121	M
1.10	IN	913	M
1.02	IN	4405	M
1.05	IN	2692	M
0.92	IN	6209	F
1.03	IN	5205	M
1.05	IN	50	M
0.98	IN	4748	F
1.22	IN	172	M
1.01	IN	4234	F
1.20	IN	5	M
1.28	IN	6234	M
1.78	IN	21	M
1.02	IN	4203	F
1.05	IN	107	F
1.80	IN	2	M
1.40	IN	114	F
1.49	IN	4	M
1.24	IN	3540	M
1.05	IN	4748	F
1.31	IN	551	M
1.68	IN	2054	M
0.99	IN	4018	M
1.00	IN	1826	F
0.94	IN	1342	F
2.00	IN	10	F
1.27	IN	7	F
1.50	IN	90	M
1.25	IN	1	F
1.59	IN	83	F
1.00	IN	81	M
1.69	IN	68	F
0.93	IN	4023	M
0.98	IN	2558	M
1.08	IN	330	M
1.08	IN	3287	M
1.07	IN	1777	F
2.14	IN	914	F
0.92	IN	142	F
0.88	IN	976	F
0.92	IN	1092	M
0.95	IN	641	M
0.96	IN	5146	F
2.27	IN	121	M
1.09	IN	3	F
1.12	IN	1262	M
6.00	IN	29	F
1.23	IN	694	M
1.02	IN	4748	M
1.17	IN	3	F
1.11	IN	3124	F
1.11	IN	5845	M
1.14	IN	5618	F
1.06	IN	63	F
0.92	IN	2922	M
0.98	IN	874	F
1.42	IN	44	F
0.95	IN	1423	M
1.04	IN	1461	M
1.05	IN	170	M
0.94	IN	4803	M
1.10	IN	6211	M
1.22	IN	1200	M
1.04	IN	6041	M
0.97	IN	14	M
1.01	IN	914	M
3.83	IN	5476	M
1.29	IN	1	M
1.03	IN	2192	M
1.05	IN	5479	M
0.95	IN	4679	M
0.96	IN	4886	M
1.27	IN	878	F
1.07	IN	5958	M
1.48	IN	15	M
.096	IN	3114	F
5.90	IN	2	M
1.08	IN	5962	F
1.03	IN	253	F
1.05	IN	229	M
0.98	IN	5844	M
0.96	IN	6150	M
0.89	IN	2557	M
1.01	IN	693	M
1.03	IN	43	M
1.01	IN	2924	F
1.03	IN	2922	F
1.30	IN	2457	F
1.63	IN	1	M
1.45	IN	1826	M
1.03	IN	165	F
1.19	IN	3288	M
1.67	IN	2	M
1.04	IN	914	M
1.20	IN	1098	M
1.15	IN	2932	F
1.16	IN	5124	M
1.05	IN	5478	M
1.30	IN	2	M
1.02	IN	6210	F
0.95	IN	1826	F
2.15	IN	5478	F
1.17	IN	2858	M
1.23	IN	3653	M
1.06	IN	5844	F
1.30	IN	868	M
1.17	IN	64	M
1.30	IN	373	F
1.13	IN	1814	M
1.05	IN	4383	F
1.01	IN	1277	F
1.01	IN	6435	M
1.37	IN	1	M
0.92	IN	1277	M
1.50	IN	5845	F
1.22	IN	5844	M
1.01	IN	19	F
1.24	IN	2417	F
1.13	IN	1826	F
1.12	IN	2464	M
1.05	IN	24	M
1.08	IN	83	M
1.06	IN	5478	M
0.92	IN	15	F
0.92	IN	1258	M
1.03	IN	4748	M
0.97	IN	5878	F
1.15	IN	6545	M
1.17	IN	6548	M
0.99	IN	4392	M
1.09	IN	6215	F
1.52	IN	488	M
1.10	IN	10	M
0.99	IN	624	M
0.98	IN	6209	F
1.08	IN	117	M
1.03	IN	1741	F
0.98	IN	4299	F
0.90	IN	978	M
1.11	IN	29	M
0.90	IN	5873	M
0.97	IN	2008	M
0.93	IN	12	F
1.18	IN	2610	M
1.11	IN	4748	M
1.45	IN	324	M
1.07	IN	1533	M
1.09	IN	1	M
1.11	IN	5113	M
2.09	IN	1	M
1.41	IN	2087	M
1.03	IN	577	M
1.09	IN	5478	F
1.08	IN	641	M
1.05	IN	348	M
1.00	IN	5844	F
0.99	IN	99	M
1.09	IN	11	M
1.13	IN	4972	M
1.04	IN	4748	M
1.05	IN	2557	M
0.93	IN	4397	M
1.22	IN	0	F
1.72	IN	5066	M
1.25	IN	2191	M
1.06	IN	730	F
3.34	IN	5169	M
1.00	IN	1200	F
1.20	IN	6209	M
1.05	IN	1561	M
1.04	IN	74	F
1.08	IN	1724	M
1.29	IN	8	F
2.13	IN	4748	M
1.29	IN	7	M
1.11	IN	4749	M
1.11	IN	971	F
1.25	IN	3	F
1.11	IN	13	M
1.08	IN	6433	F
1.20	IN	3652	F
1.16	IN	15	M
1.06	IN	5499	M
1.02	IN	5137	F
1.07	IN	5221	M
1.37	IN	4748	M
1.02	IN	4383	M
1.10	IN	365	M
1.29	IN	4019	M
2.04	IN	2	M
1.07	IN	2	M
1.96	IN	2	F
1.34	IN	339	M
1.93	IN	1	M
1.01	IN	2047	M
1.02	IN	730	F
1.10	IN	66	M
1.27	IN	942	M
1.01	IN	2099	M
1.04	IN	56	M
1.20	IN	4965	M
1.01	IN	1095	M
1.02	IN	5859	M
1.03	IN	37	M
1.04	IN	2409	M
1.08	IN	5	F
0.95	IN	31	M
1.10	IN	5603	M
1.10	IN	5478	M
1.05	IN	6002	M
1.03	IN	730	M
1.10	IN	4383	M
1.10	IN	881	M
1.00	IN	1817	M
3.17	IN	2	F
1.12	IN	5846	M
7.42	IN	2191	M
1.77	IN	0	F
1.08	IN	2152	M
1.22	IN	5061	M
0.97	IN	5478	F
1.00	IN	4636	M
1.08	IN	601	M
1.30	IN	5489	F
1.06	IN	2557	M
1.03	IN	2806	F
1.93	IN	674	M
1.00	IN	238	M
1.05	IN	2	M
0.92	IN	346	F
1.14	IN	27	M
1.22	IN	9	M
1.33	IN	455	M
1.25	IN	2455	M
0.97	IN	2922	M
1.01	IN	2191	F
1.10	IN	358	M
0.92	IN	5113	M
1.04	IN	4217	F
1.22	IN	5	F
0.97	IN	5116	M
1.16	IN	796	M
1.09	IN	2099	M
1.04	IN	5116	F
1.26	IN	5719	M
0.98	IN	2558	M
1.51	IN	0	F
2.64	IN	7	M
1.18	IN	1	M
1.12	IN	203	F
2.22	IN	730	F
1.40	IN	14	F
1.20	IN	1829	M
1.04	IN	1021	M
1.16	IN	1095	M
1.23	IN	4935	F
1.11	IN	15	M
1.08	IN	6215	F
1.51	IN	61	M
0.95	IN	140	F
1.32	IN	456	F
4.27	IN	3287	F
1.00	IN	5485	F
2.02	IN	190	M
1.12	IN	2556	M
1.33	IN	4	M
1.22	IN	40	M
1.03	IN	5072	M
0.96	IN	11	F
1.30	IN	4	M
1.71	IN	0	F
1.05	IN	6121	M
1.09	IN	4689	M
1.22	IN	3508	M
1.11	IN	464	F
2.33	IN	2	M
1.04	IN	5115	F
0.97	IN	6356	M
0.98	IN	4383	M
0.98	IN	4	M
0.92	IN	6209	F
1.02	IN	1561	M
1.20	IN	2450	F
1.20	IN	44	M
0.98	IN	6478	F
0.90	IN	731	M
1.03	IN	4867	M
1.02	IN	2300	F
1.39	IN	72	F
1.03	IN	5912	F
2.77	IN	63	M
1.09	IN	69	F
1.09	IN	5844	F
1.71	IN	1	F
1.07	IN	20	M
1.27	IN	43	M
1.16	IN	3189	F
1.71	IN	1	M
1.13	IN	31	F
1.29	IN	1	F
1.77	IN	2	F
2.38	IN	92	M
1.43	IN	242	F
1.04	IN	38	M
1.03	IN	1461	F
1.04	IN	2375	F
1.07	IN	3	M
1.29	IN	5512	M
1.28	IN	342	F
1.25	IN	396	F
1.31	IN	431	F
1.51	IN	2556	M
1.46	IN	1957	M
0.95	IN	1280	F
1.01	IN	5844	M
1.09	IN	3909	F
1.02	IN	772	M
1.05	IN	4383	M
5.29	IN	62	M
1.02	IN	400	M
1.07	IN	6210	M
1.65	IN	8	M
1.04	IN	6236	F
1.00	IN	559	M
1.24	IN	59	M
1.03	IN	230	M
1.02	IN	49	M
1.00	IN	864	F
1.03	IN	3678	M
1.20	IN	1827	M
1.02	IN	1635	F
1.07	IN	6319	M
1.44	IN	42	F
1.03	IN	4546	F
1.44	IN	6249	F
1.01	IN	3883	F
1.14	IN	1	F
1.06	IN	543	M
0.97	IN	168	M
1.13	IN	69	F
1.26	IN	4618	M
1.22	IN	1940	M
1.18	IN	3927	M
1.05	IN	526	M
1.12	IN	5	F
1.30	IN	33	F
1.03	IN	5844	M
1.31	IN	3105	M
1.39	IN	3652	M
0.98	IN	288	M
0.94	IN	25	M
1.10	IN	5115	M
1.49	IN	38	M
1.50	IN	4	M
2.37	IN	5478	M
1.33	IN	286	M
1.19	IN	1625	M
1.05	IN	473	F
1.74	IN	4	M
4.09	IN	93	F
1.48	IN	76	M
1.06	IN	582	F
1.10	IN	2192	M
1.02	IN	4673	M
0.89	IN	1129	M
0.90	IN	3289	M
0.85	IN	6209	F
1.10	IN	1461	F
1.17	IN	6	M
0.95	IN	3830	M
1.00	IN	6212	F
1.02	IN	1693	F
1.07	IN	6237	M
1.04	IN	1438	M
0.89	IN	914	F
1.03	IN	1205	M
0.98	IN	2159	M
1.06	IN	1074	F
1.19	IN	157	F
1.01	IN	5783	F
1.11	IN	6217	M
1.14	IN	6382	M
1.36	IN	6316	M
1.13	IN	3653	M
1.25	IN	3288	M
0.96	IN	153	M
0.94	IN	17	M
1.03	IN	77	F
2.02	IN	3	F
0.96	IN	589	F
1.21	IN	60	M
1.02	IN	5750	F
1.23	IN	7	M
1.17	IN	4437	M
0.90	IN	4383	F
1.09	IN	35	M
1.13	IN	4025	F
1.06	IN	1036	M
1.09	IN	4748	F
1.03	IN	6174	M
0.96	IN	288	M
1.01	IN	1448	M
1.17	IN	1786	F
1.15	IN	3836	F
1.81	IN	5780	F
1.01	IN	1477	M
4.79	IN	4748	F
1.08	IN	1922	F
2.02	IN	2	F
1.10	IN	6209	F
2.28	IN	0	M
1.39	IN	2556	M
0.90	IN	5485	M
0.92	IN	37	F
0.99	IN	3892	M
1.10	IN	1	F
0.97	IN	6209	M
1.04	IN	49	F
0.90	IN	5665	M
1.08	IN	5	F
1.08	IN	101	F
1.03	IN	909	F
1.04	IN	5751	M
1.03	IN	4912	F
0.98	IN	36	F
1.11	IN	5909	M
1.64	IN	2	M
1.09	IN	5935	M
1.08	IN	5990	M
1.36	IN	1484	M
2.70	IN	739	F
1.42	IN	13	M
1.10	IN	2598	M
1.09	IN	6209	M
5.45	IN	2	F
1.04	IN	75	M
0.93	IN	6210	F
1.10	IN	2	M
1.27	IN	5	F
1.04	IN	6209	M
1.11	IN	4103	M
1.03	IN	4781	M
1.00	IN	51	F
1.11	IN	2110	F
1.03	IN	4179	M
1.09	IN	54	M
1.07	IN	1967	F
1.07	IN	779	F
1.61	IN	45	M
1.18	IN	3715	M
1.23	IN	5478	M
1.44	IN	1542	M
1.01	IN	5845	M
1.13	IN	5844	M
1.02	IN	1645	M
1.27	IN	1	M
0.94	IN	4947	F
1.10	IN	68	M
1.27	IN	4	M
1.02	IN	3652	M
1.24	IN	4749	M
1.04	IN	5844	M
1.43	IN	33	F
1.26	IN	4384	M
1.62	IN	1759	F
1.05	IN	5844	F
0.98	IN	2986	F
0.91	IN	945	M
3.13	IN	2	F
1.65	IN	119	M
1.11	IN	6479	F
1.70	IN	3	M
0.94	IN	1461	F
1.05	IN	6199	M
1.05	IN	1842	F
0.97	IN	2922	M
0.99	IN	184	F
0.93	IN	251	F
1.68	IN	13	F
1.11	IN	4383	F
0.98	IN	6220	M
1.06	IN	47	M
1.05	IN	738	M
1.35	IN	3343	F
0.98	IN	2226	M
1.01	IN	1827	F
1.05	IN	13	M
1.82	IN	1280	F
0.98	IN	7	F
1.05	IN	4018	F
0.93	IN	2191	M
1.05	IN	5052	M
1.00	IN	5571	F
0.99	IN	6006	M
0.93	IN	1096	M
1.00	IN	5479	M
1.06	IN	2686	M
1.15	IN	976	M
1.11	IN	5061	F
0.92	IN	42	M
0.92	IN	5878	M
1.04	IN	4699	F
0.99	IN	2557	M
2.43	IN	1096	M
1.08	IN	3420	F
1.22	IN	4038	M
0.96	IN	3810	M
1.05	IN	228	M
0.99	IN	713	M
1.33	IN	5	F
1.01	IN	849	F
1.05	IN	4748	M
1.12	IN	3654	F
1.02	IN	1021	F
1.09	IN	1888	M
1.01	IN	5114	M
1.05	IN	28	M
1.07	IN	4748	M
1.08	IN	1	M
2.60	IN	0	F
1.02	IN	23	F
1.08	IN	361	M
1.99	IN	194	M
1.00	IN	44	M
1.34	IN	5525	M
0.95	IN	4017	F
1.00	IN	164	F
0.99	IN	1826	M
4.76	IN	0	M
2.06	IN	223	M
1.17	IN	1795	M
1.01	IN	5678	M
1.08	IN	1980	M
1.00	IN	86	F
1.35	IN	7	M
1.72	IN	61	F
1.20	IN	2381	F
1.11	IN	6209	M
1.38	IN	928	F
1.14	IN	840	M
1.14	IN	5513	M
1.01	IN	290	M
1.09	IN	1608	M
1.18	IN	950	M
1.14	IN	5912	M
1.09	IN	38	M
0.95	IN	4383	F
1.36	IN	242	M
1.24	IN	1	F
1.23	IN	5213	M
1.04	IN	4933	M
1.12	IN	730	M
1.05	IN	2258	M
1.29	IN	4748	F
1.19	IN	1532	F
0.97	IN	209	M
1.11	IN	30	F
0.95	IN	78	M
1.18	IN	2	M
1.01	IN	5584	F
1.00	IN	1129	M
1.03	IN	35	M
1.11	IN	5478	F
1.08	IN	2045	M
0.92	IN	819	M
1.04	IN	1291	F
1.02	IN	502	F
1.08	IN	1095	F
0.92	IN	618	F
0.90	IN	882	M
4.47	IN	259	M
0.91	IN	2192	M
1.07	IN	456	M
1.09	IN	6211	M
0.97	IN	246	M
0.97	IN	5671	F
0.96	IN	625	F
1.36	IN	59	M
1.03	IN	5532	M
0.97	IN	226	M
0.95	IN	6210	F
1.10	IN	3359	F
0.99	IN	2	M
1.06	IN	5478	M
1.00	IN	586	M
1.06	IN	6209	M
1.06	IN	4748	M
1.34	IN	6	F
1.01	IN	351	F
0.93	IN	6410	F
1.24	IN	3	M
1.10	IN	6209	M
1.04	IN	126	M
0.95	IN	1095	F
0.98	IN	301	F
1.10	IN	5023	M
1.25	IN	4629	M
1.07	IN	1150	F
0.94	IN	730	F
1.00	IN	273	F
1.02	IN	5113	M
1.03	IN	28	M
1.03	IN	5435	F
1.95	IN	1396	F
1.11	IN	1379	M
1.13	IN	911	M
1.04	IN	108	M
1.14	IN	42	M
1.10	IN	6506	M
1.21	IN	1296	M
1.07	IN	4017	M
1.08	IN	4383	F
1.00	IN	5854	F
1.67	IN	3168	F
1.00	IN	1934	M
1.06	IN	4383	M
1.52	IN	1	M
1.12	IN	313	F
1.02	IN	304	M
1.09	IN	9	F
1.18	IN	1461	M
1.02	IN	2570	M
9.09	IN	3287	F
1.04	IN	393	M
1.03	IN	6053	M
1.12	IN	47	F
1.56	IN	6	M
1.22	IN	6	F
1.41	IN	6	M
1.00	IN	3287	F
1.31	IN	1	M
1.08	IN	4172	M
1.20	IN	5844	M
0.99	IN	3652	F
3.60	IN	47	F
1.24	IN	3	F
1.40	IN	2	F
1.07	IN	5511	F
0.97	IN	4808	F
1.05	IN	3645	M
1.08	IN	166	M
1.14	IN	6492	F
1.30	IN	1121	M
1.06	IN	1771	F
0.94	IN	1919	F
1.13	IN	5221	M
0.96	IN	96	M
1.26	IN	13	M
1.15	IN	5130	M
1.19	IN	1355	M
1.02	IN	28	F
1.06	IN	1826	M
0.95	IN	13	F
2.07	IN	4	M
3.10	IN	1	M
1.04	IN	328	M
1.25	IN	243	F
3.91	IN	1	F
0.96	IN	4395	M
1.32	IN	146	M
1.76	IN	1	M
1.30	IN	21	M
1.00	IN	778	F
1.30	IN	6385	M
0.92	IN	266	F
1.08	IN	4	F
1.13	IN	791	M
1.09	IN	4111	M
1.28	IN	6521	F
1.06	IN	3344	M
1.51	IN	18	M
1.70	IN	2	M
1.00	IN	6210	M
1.09	IN	1279	F
1.02	IN	4017	M
0.95	IN	4748	M
1.48	IN	1	M
2.62	IN	14	M
1.19	IN	3	F
1.68	IN	4752	M
1.16	IN	3	M
1.11	IN	2	F
1.07	IN	1	F
1.02	IN	4	F
1.05	IN	2291	M
1.45	IN	1644	F
1.16	IN	182	M
0.94	IN	6258	F
0.99	IN	5844	F
1.06	IN	173	F
1.00	IN	3445	F
1.14	IN	3569	M
1.37	IN	4743	F
1.22	IN	165	M
3.18	IN	3	M
1.11	IN	4748	M
1.10	IN	2379	M
1.04	IN	3150	F
1.08	IN	3362	M
2.31	IN	535	M
0.97	IN	1096	M
0.98	IN	1092	M
1.88	IN	12	M
0.95	IN	390	F
1.03	IN	4383	M
1.18	IN	2611	M
0.98	IN	230	M
1.98	IN	63	M
1.29	IN	56	F
0.98	IN	1355	M
0.98	IN	4352	M
0.90	IN	84	M
1.32	IN	2	M
0.87	IN	1330	M
1.20	IN	16	M
1.28	IN	418	M
1.57	IN	4001	M
1.36	IN	5113	M
1.31	IN	2937	M
0.99	IN	20	M
1.04	IN	1986	M
1.03	IN	2195	M
1.07	IN	404	F
1.10	IN	5844	M
1.28	IN	3872	M
1.10	IN	6209	F
1.69	IN	2	F
1.08	IN	5423	M
0.96	IN	238	M
1.97	IN	18	M
0.92	IN	5664	M
1.03	IN	30	F
0.90	IN	46	M
1.37	IN	2192	F
0.88	IN	4306	M
1.12	IN	1461	F
4.54	IN	1	F
2.21	IN	3	M
1.97	IN	5113	M
1.14	IN	1063	M
1.03	IN	1118	F
1.29	IN	1	F
2.65	IN	2556	M
0.96	IN	2013	M
1.14	IN	1049	F
2.21	IN	2	M
1.31	IN	2206	M
1.12	IN	55	M
1.21	IN	355	M
1.14	IN	34	M
1.04	IN	2123	F
1.53	IN	4	M
1.06	IN	298	F
1.02	IN	723	F
0.92	IN	1139	M
0.93	IN	6209	M
1.04	IN	68	F
1.17	IN	20	M
3.89	IN	2225	F
1.02	IN	3	M
1.45	IN	3	M
1.51	IN	2192	F
1.07	IN	4647	M
1.22	IN	4	M
1.77	IN	3	F
3.68	IN	5478	M
1.11	IN	603	F
1.09	IN	342	M
1.29	IN	4383	F
1.14	IN	17	F
1.25	IN	4916	M
1.00	IN	2981	F
1.24	IN	1334	F
1.47	IN	5113	M
1.12	IN	5709	F
0.97	IN	4384	M
1.13	IN	5478	M
1.25	IN	6	M
1.06	IN	2816	M
1.32	IN	4389	F
1.06	IN	2922	M
1.39	IN	1	M
1.20	IN	6305	F
5.71	IN	1461	M
1.13	IN	2231	M
1.73	IN	1	F
1.26	IN	969	M
1.52	IN	440	M
1.04	IN	3657	F
1.70	IN	2	F
1.24	IN	5531	M
1.11	IN	2556	F
1.27	IN	3	M
1.27	IN	5114	M
1.03	IN	913	F
0.97	IN	2556	M
0.98	IN	189	M
1.04	IN	6209	M
0.97	IN	4465	F
0.97	IN	5980	M
1.88	IN	5	M
1.37	IN	122	F
1.22	IN	1117	F
1.01	IN	6213	M
1.20	IN	1285	M
0.98	IN	6347	F
1.43	IN	2	M
0.98	IN	42	M
1.16	IN	2216	F
1.16	IN	2923	M
0.98	IN	5115	F
1.31	IN	5	M
1.56	IN	5113	F
1.12	IN	7	F
1.14	IN	2556	M
1.11	IN	6209	F
0.91	IN	39	F
1.14	IN	5604	F
1.29	IN	413	M
1.26	IN	883	F
1.19	IN	4	M
1.03	IN	13	F
1.26	IN	2191	F
0.96	IN	2882	M
1.26	IN	18	M
1.10	IN	50	M
1.23	IN	1	M
1.09	IN	6	M
1.43	IN	1	M
1.42	IN	3	M
1.03	IN	3249	F
1.57	IN	166	F
1.03	IN	43	M
1.37	IN	33	M
1.14	IN	4749	F
1.04	IN	349	F
1.26	IN	68	F
1.05	IN	4356	F
0.99	IN	4383	M
1.10	IN	4	F
1.10	IN	6221	M
1.17	IN	419	F
1.40	IN	5	F
1.07	IN	5845	M
1.00	IN	5478	F
1.39	IN	0	F
1.43	IN	1	M
1.02	IN	1968	M
1.09	IN	1003	F
1.22	IN	4017	F
1.60	IN	3301	F
1.27	IN	1701	M
1.17	IN	266	F
1.09	IN	4749	M
1.20	IN	3046	F
0.98	IN	5	F
1.38	IN	5	M
1.14	IN	2956	F
1.31	IN	4	F
1.09	IN	103	M
1.16	IN	6254	M
1.03	IN	846	F
1.07	IN	4748	M
1.22	IN	826	F
0.94	IN	16	F
0.94	IN	2922	M
0.96	IN	417	F
1.17	IN	86	F
2.65	IN	62	M
1.42	IN	28	M
1.17	IN	6468	M
1.02	IN	5707	F
1.18	IN	4017	M
1.25	IN	1227	F
1.02	IN	2784	M
1.14	IN	5844	F
0.93	IN	2191	F
1.29	IN	3771	F
1.03	IN	269	M
0.97	IN	92	M
1.02	IN	1737	F
1.10	IN	1826	M
1.07	IN	2153	M
1.33	IN	149	M
1.50	IN	0	M
1.02	IN	5114	M
1.33	IN	7	M
1.06	IN	422	F
1.35	IN	1	M
1.10	IN	396	M
0.95	IN	825	F
1.09	IN	3548	F
0.81	IN	52	M
2.02	IN	5852	M
1.34	IN	3	M
1.10	IN	35	F
1.03	IN	78	M
1.79	IN	0	M
1.11	IN	692	M
1.21	IN	2569	M
5.15	IN	731	M
0.96	IN	4498	M
2.10	IN	0	M
0.92	IN	50	M
0.96	IN	2	F
1.08	IN	6210	M
1.13	IN	5629	M
1.05	IN	4	M
1.08	IN	1871	M
0.98	IN	320	M
0.95	IN	4902	F
1.09	IN	145	M
0.92	IN	3667	M
1.01	IN	1826	M
1.07	IN	1594	F
1.04	IN	521	M
1.25	IN	0	M
1.60	IN	6	M
[truncated: 35,193 more rows]
