# Supplementary material for: Data mining for prothrombin time and international normalized ratio reference intervals in children
Source: PLoS One. 2022 Oct 27;17(10):e0276884. doi: 10.1371/journal.pone.0276884 (PMC9612453; doi:10.1371/journal.pone.0276884)
Supplement: S2 Data — (XLSX) [file pone.0276884.s002.xlsx]

## Sheet: Sheet1
RESULT	VISIT TYPE	AGE (Days)	SEX
18.8	IN	0	M
22.0	IN	0	M
13.1	IN	0	M
13.4	IN	0	F
13.0	IN	0	M
14.1	IN	0	F
15.3	IN	0	F
24.6	IN	0	M
14.8	IN	0	F
17.7	IN	0	M
14.1	IN	0	F
21.7	IN	0	F
11.2	IN	0	M
21.6	IN	0	F
14.8	IN	0	M
10.5	IN	0	M
20.9	IN	0	M
11.5	IN	0	F
11.9	IN	0	M
16.4	IN	0	F
16.8	IN	0	F
11.3	IN	0	F
14.7	IN	0	M
18.8	IN	0	F
12.6	IN	0	F
13.8	IN	0	M
17.2	IN	0	M
16.3	IN	0	M
24.2	IN	0	M
22.1	IN	0	M
28.0	IN	0	M
15.7	IN	0	M
16.5	IN	0	F
29.8	IN	0	M
15.3	IN	0	M
10.7	IN	0	M
14.3	IN	0	F
13.7	IN	0	M
16.2	IN	0	M
13.5	IN	0	F
17.6	IN	0	M
12.2	IN	0	M
31.1	IN	0	F
15.5	IN	0	F
16.8	IN	0	F
12.0	IN	0	F
14.2	IN	0	M
15.9	IN	0	M
15.6	IN	0	M
14.6	IN	0	M
15.6	IN	0	F
14.3	IN	0	M
13.5	IN	0	M
14.8	IN	0	F
15.1	IN	0	F
20.0	IN	0	M
16.6	IN	0	M
15.6	IN	0	F
18.4	IN	0	F
18.8	IN	0	F
15.8	IN	0	M
15.3	IN	0	M
14.8	IN	0	M
22.9	IN	0	M
15.9	IN	0	F
16.0	IN	0	M
13.8	IN	0	M
21.6	IN	0	M
23.4	IN	0	F
15.4	IN	0	M
12.1	IN	0	F
14.0	IN	0	F
16.3	IN	0	F
15.3	IN	0	M
13.5	IN	0	F
16.4	IN	0	M
16.7	IN	0	M
11.6	IN	0	F
12.9	IN	0	F
17.5	IN	0	F
16.2	IN	0	M
17.2	IN	0	F
13.5	IN	0	F
17.1	IN	0	M
13.8	IN	0	M
13.1	IN	0	F
12.1	IN	0	M
14.3	IN	0	M
17.0	IN	0	M
13.5	IN	0	M
15.7	IN	0	F
16.9	IN	0	M
18.4	IN	0	F
18.2	IN	0	M
12.3	IN	0	M
15.6	IN	0	M
13.1	IN	0	M
13.0	IN	0	F
13.5	IN	0	M
18.3	IN	0	F
14.0	IN	0	M
15.9	IN	0	M
14.1	IN	0	F
17.0	IN	0	M
16.3	IN	0	F
13.3	IN	0	M
13.8	IN	0	F
15.4	IN	0	M
13.2	IN	0	M
13.0	IN	0	M
13.3	IN	0	M
70.8	IN	0	F
22.9	IN	0	M
12.9	IN	0	M
16.4	IN	0	M
15.3	IN	0	F
12.1	IN	0	F
15.1	IN	0	M
93.7	IN	0	M
12.7	IN	0	F
23.3	IN	0	M
12.6	IN	0	M
20.9	IN	0	F
16.4	IN	0	M
19.0	IN	0	M
20.4	IN	0	M
20.2	IN	0	M
15.6	IN	0	M
14.8	IN	0	F
11.9	IN	0	M
11.5	IN	0	M
17.2	IN	0	M
19.8	IN	0	M
37.0	IN	0	M
12.3	IN	0	M
20.6	IN	0	M
15.7	IN	0	M
13.8	IN	0	F
24.5	IN	0	M
34.0	IN	0	F
15.3	IN	0	M
11.9	IN	0	F
18.9	IN	0	F
15.4	IN	0	F
17.7	IN	0	M
15.6	IN	0	F
15.9	IN	0	M
14.8	IN	0	F
12.2	IN	0	F
13.3	IN	0	M
18.5	IN	0	M
24.4	IN	0	F
13.4	IN	0	M
21.0	IN	0	M
15.5	IN	0	M
13.2	IN	0	F
13.9	IN	0	F
13.2	IN	0	F
42.7	IN	0	M
15.8	IN	0	F
23.9	OUT	0	M
28.2	OUT	0	F
14.2	OUT	0	F
14.0	OUT	0	F
12.8	OUT	0	M
15.6	OUT	0	M
23.1	OUT	0	M
9.4	OUT	0	F
13.2	OUT	0	M
52.4	OUT	0	F
16.8	OUT	0	M
9.7	OUT	0	M
34.5	OUT	0	F
17.2	OUT	0	F
14.4	OUT	0	F
13.9	OUT	0	M
21.5	OUT	0	M
10.9	OUT	0	F
16.4	OUT	0	M
16.6	OUT	0	F
16.7	OUT	0	M
12.4	OUT	0	M
18.9	OUT	0	M
15.5	OUT	0	F
13.3	OUT	0	M
14.2	IN	1	M
15.1	IN	1	M
12.5	IN	1	M
24.8	IN	1	F
85.0	IN	1	M
13.0	IN	1	F
12.6	IN	1	M
16.9	IN	1	M
15.0	IN	1	M
11.6	IN	1	M
14.3	IN	1	F
12.8	IN	1	M
11.1	IN	1	M
14.9	IN	1	M
11.9	IN	1	M
31.3	IN	1	M
19.1	IN	1	M
19.4	IN	1	M
14.8	IN	1	F
19.6	IN	1	M
15.6	IN	1	F
19.6	IN	1	M
13.6	IN	1	F
14.7	IN	1	M
12.9	IN	1	F
12.6	IN	1	M
13.7	IN	1	M
13.0	IN	1	F
35.5	IN	1	F
11.4	IN	1	F
12.5	IN	1	F
21.6	IN	1	M
15.8	IN	1	M
13.0	IN	1	F
12.9	IN	1	M
22.0	IN	1	F
12.7	IN	1	M
13.1	IN	1	M
12.4	IN	1	M
14.6	IN	1	M
11.7	IN	1	F
15.1	IN	1	M
24.8	IN	1	M
16.3	IN	1	M
29.8	IN	1	M
44.0	IN	1	M
28.7	IN	1	F
16.0	IN	1	M
12.2	IN	1	M
13.5	IN	1	M
14.7	IN	1	F
22.9	IN	1	M
15.2	IN	1	M
15.1	IN	1	M
14.4	IN	1	M
14.7	IN	1	F
18.6	IN	1	F
23.2	IN	1	M
15.3	IN	1	M
24.6	IN	1	M
22.0	IN	1	M
14.8	IN	1	F
12.2	IN	1	F
11.4	IN	1	F
11.9	IN	1	F
14.2	IN	1	M
17.9	IN	1	M
14.0	IN	1	F
13.0	IN	1	M
12.2	IN	1	M
10.7	IN	1	F
10.2	IN	1	M
12.2	IN	1	M
39.6	IN	1	M
19.2	IN	1	M
12.1	IN	1	F
29.6	IN	1	F
48.8	IN	1	M
16.6	IN	1	M
11.6	IN	1	M
11.6	IN	1	F
12.7	IN	1	M
18.1	IN	1	M
18.2	IN	1	M
13.7	IN	1	M
13.3	IN	1	M
10.9	IN	1	F
12.5	IN	1	F
13.3	IN	1	M
13.2	IN	1	F
18.6	IN	1	F
20.0	IN	1	M
21.1	IN	1	F
13.7	IN	1	M
12.2	IN	1	F
15.7	IN	1	M
16.3	IN	1	M
14.6	IN	1	M
14.2	IN	1	M
11.6	IN	1	F
11.8	IN	1	M
11.1	IN	1	F
16.1	IN	1	M
17.0	IN	1	F
15.1	IN	1	M
22.7	IN	1	M
12.4	IN	1	M
13.6	IN	1	M
15.6	IN	1	M
14.2	IN	1	M
14.4	IN	1	M
15.5	IN	1	M
13.7	IN	1	M
20.8	IN	1	M
16.4	IN	1	M
18.5	IN	1	M
10.9	IN	1	F
12.7	IN	1	M
13.8	IN	1	M
18.0	IN	1	M
10.8	IN	1	M
12.2	IN	1	F
21.4	IN	1	F
18.0	IN	1	F
12.4	IN	1	F
18.7	IN	1	M
14.0	IN	1	F
12.4	IN	1	F
13.4	IN	1	F
14.3	IN	1	M
12.3	IN	1	F
13.0	IN	1	M
14.7	IN	1	M
20.3	IN	1	M
12.5	IN	1	F
22.3	IN	1	F
11.7	IN	1	M
18.5	IN	1	M
13.7	IN	1	M
20.6	IN	1	M
16.4	IN	1	M
13.9	IN	1	M
13.6	IN	1	F
14.4	IN	1	M
16.5	IN	1	M
20.3	IN	1	M
13.0	IN	1	M
26.3	IN	1	M
16.6	IN	1	M
16.7	IN	1	M
25.6	IN	1	F
14.8	IN	1	F
14.7	IN	1	F
13.5	IN	1	M
22.9	IN	1	M
13.2	IN	1	F
13.3	IN	1	F
18.0	IN	1	M
12.8	IN	1	M
23.0	IN	1	F
27.1	IN	1	M
15.1	IN	1	F
15.2	IN	1	M
31.7	IN	1	M
13.2	IN	1	M
14.7	IN	1	F
13.2	IN	1	M
15.8	IN	1	F
15.3	IN	1	M
14.4	IN	1	F
17.0	IN	1	M
14.0	IN	1	F
11.9	IN	1	M
16.1	IN	1	M
36.1	IN	1	M
16.1	IN	1	M
13.5	IN	1	M
14.6	IN	1	F
12.4	IN	1	F
16.8	IN	1	F
11.4	IN	1	M
15.6	IN	1	M
14.1	IN	1	M
17.3	IN	1	M
15.9	IN	1	M
12.7	IN	1	F
14.0	IN	1	M
13.8	IN	1	M
12.0	IN	1	M
17.2	IN	1	F
17.9	IN	1	M
13.9	IN	1	M
11.7	IN	1	M
16.8	IN	1	M
12.9	IN	1	F
14.9	IN	1	F
18.0	IN	1	F
19.5	IN	1	F
17.5	IN	1	M
30.7	IN	1	M
16.2	IN	1	M
22.2	IN	1	F
13.5	IN	1	M
13.6	IN	1	M
21.7	IN	1	M
13.1	IN	1	M
12.6	IN	1	M
14.8	IN	1	M
14.2	IN	1	M
13.4	IN	1	M
16.4	IN	1	M
37.9	IN	1	M
15.1	IN	1	M
16.0	IN	1	M
14.3	IN	1	M
14.5	IN	1	M
12.5	IN	1	M
13.3	IN	1	M
14.0	IN	1	F
14.4	IN	1	M
11.9	IN	1	F
15.0	IN	1	M
17.2	IN	1	M
14.2	IN	1	M
15.6	IN	1	F
15.8	IN	1	F
13.5	IN	1	M
13.8	IN	1	M
15.1	IN	1	F
11.6	IN	1	M
14.7	IN	1	F
12.3	IN	1	M
12.0	IN	1	F
16.5	IN	1	M
31.1	IN	1	F
10.1	IN	1	M
12.4	IN	1	F
41.9	IN	1	M
13.8	IN	1	F
51.3	IN	1	M
25.3	IN	1	F
20.6	IN	1	M
14.2	IN	1	M
13.9	IN	1	F
15.8	IN	1	M
15.8	IN	1	M
15.5	IN	1	M
18.4	IN	1	F
23.8	IN	1	M
19.9	IN	1	M
18.0	IN	1	M
14.5	IN	1	M
17.0	IN	1	F
14.1	IN	1	F
15.6	IN	1	F
13.7	IN	1	M
16.4	IN	1	M
27.2	IN	1	F
13.2	IN	1	M
20.3	IN	1	F
15.9	IN	1	M
16.7	IN	1	M
15.4	IN	1	M
39.6	IN	1	M
13.7	IN	1	M
16.2	IN	1	M
11.4	IN	1	F
17.3	IN	1	M
18.3	IN	1	F
14.7	IN	1	M
19.1	IN	1	F
14.1	IN	1	F
15.5	IN	1	M
16.3	IN	1	M
14.5	IN	1	M
17.4	IN	1	M
27.6	IN	1	F
11.6	IN	1	F
12.8	IN	1	F
23.4	IN	1	M
16.4	IN	1	M
18.7	IN	1	M
17.7	IN	1	F
13.5	IN	1	M
16.0	IN	1	F
21.1	IN	1	M
19.7	IN	1	M
11.6	IN	1	M
19.5	IN	1	M
13.9	IN	1	M
14.8	IN	1	M
13.3	IN	1	F
14.1	IN	1	M
17.8	IN	1	F
13.6	IN	1	M
16.9	IN	1	M
12.1	IN	1	F
12.1	IN	1	M
15.6	IN	1	M
16.1	IN	1	M
18.8	IN	1	M
13.4	IN	1	F
21.7	IN	1	F
15.1	IN	1	M
13.7	IN	1	M
12.7	IN	1	M
15.3	IN	1	M
14.5	IN	1	F
13.4	IN	1	M
17.2	IN	1	M
17.3	IN	1	F
29.8	IN	1	M
20.0	IN	1	M
15.8	IN	1	M
13.9	IN	1	M
12.6	IN	1	M
11.7	IN	1	M
15.2	IN	1	M
14.5	IN	1	F
11.5	IN	1	F
14.3	IN	1	M
12.5	IN	1	U
16.8	IN	1	M
12.8	IN	1	F
12.8	IN	1	F
18.8	IN	1	F
12.2	IN	1	F
13.1	IN	1	M
12.4	IN	1	M
14.1	IN	1	M
14.0	IN	1	M
16.4	IN	1	M
13.9	IN	1	M
36.0	IN	1	M
13.1	IN	1	F
16.5	IN	1	F
12.5	IN	1	M
14.1	IN	1	F
20.1	IN	1	F
19.0	IN	1	F
11.9	IN	1	F
13.9	IN	1	F
15.5	IN	1	F
15.9	IN	1	F
19.8	IN	1	M
13.9	IN	1	M
11.1	IN	1	M
13.4	IN	1	F
13.0	IN	1	M
13.5	IN	1	M
21.1	IN	1	M
14.4	IN	1	M
14.7	IN	1	M
16.9	IN	1	F
11.6	IN	1	M
11.9	IN	1	M
12.4	IN	1	M
13.6	IN	1	M
13.5	IN	1	F
22.4	IN	1	M
17.0	IN	1	F
16.1	IN	1	M
13.0	IN	1	M
12.6	IN	1	M
11.3	IN	1	M
14.4	IN	1	M
16.0	IN	1	F
26.6	IN	1	F
14.3	IN	1	M
18.6	IN	1	M
25.0	IN	1	M
18.6	IN	1	M
15.3	IN	1	F
15.0	IN	1	M
22.4	IN	1	M
15.0	IN	1	M
14.4	IN	1	M
13.5	IN	1	M
16.7	IN	1	M
24.4	IN	1	F
14.3	IN	1	F
16.7	IN	1	M
13.6	IN	1	F
23.8	IN	1	F
12.4	IN	1	M
14.0	IN	1	F
15.9	IN	1	M
14.6	IN	1	M
13.8	IN	1	M
15.5	IN	1	M
12.6	IN	1	F
24.0	IN	1	F
19.3	IN	1	F
12.7	IN	1	M
14.6	IN	1	M
16.4	IN	1	M
13.9	IN	1	M
14.9	IN	1	F
13.4	IN	1	M
15.5	IN	1	M
16.6	IN	1	F
19.7	IN	1	F
12.8	IN	1	F
16.2	IN	1	F
18.5	IN	1	M
16.4	IN	1	M
15.1	IN	1	F
37.0	IN	1	M
15.9	IN	1	M
16.1	IN	1	M
14.8	IN	1	M
16.9	IN	1	M
16.1	IN	1	M
14.0	IN	1	F
27.3	IN	1	M
14.9	IN	1	M
17.2	IN	1	F
12.6	IN	1	F
16.3	IN	1	M
25.1	IN	1	F
14.6	IN	1	M
14.8	IN	1	M
14.0	IN	1	F
19.2	IN	1	M
14.5	IN	1	M
13.8	IN	1	F
16.1	IN	1	M
16.1	IN	1	M
12.8	IN	1	F
15.0	IN	1	M
24.0	IN	1	M
13.4	IN	1	M
16.1	IN	1	M
13.5	IN	1	M
16.8	IN	1	F
15.6	IN	1	M
14.2	IN	1	M
13.5	IN	1	M
13.5	IN	1	F
14.1	IN	1	F
12.7	IN	1	F
15.3	IN	1	M
12.3	IN	1	M
23.2	IN	1	M
15.6	IN	1	M
15.6	IN	1	M
14.8	IN	1	F
18.1	IN	1	M
13.2	IN	1	M
16.8	IN	1	M
41.1	IN	1	M
13.0	IN	1	F
15.7	IN	1	F
13.3	IN	1	M
12.4	IN	1	M
14.7	IN	1	M
18.7	IN	1	M
24.9	IN	1	F
16.4	IN	1	M
13.0	IN	1	M
13.6	IN	1	F
21.4	IN	1	M
16.1	IN	1	M
17.1	IN	1	M
16.1	IN	1	M
26.2	IN	1	M
11.9	IN	1	F
13.8	IN	1	F
16.5	IN	1	M
12.4	IN	1	F
13.0	IN	1	F
11.0	IN	1	F
14.0	IN	1	M
11.6	IN	1	M
22.6	IN	1	F
15.1	IN	1	F
35.6	IN	1	F
12.2	IN	1	M
13.3	IN	1	M
11.4	IN	1	F
14.1	IN	1	M
20.8	IN	1	M
17.1	IN	1	M
15.4	IN	1	M
16.3	IN	1	M
14.7	IN	1	M
12.7	IN	1	F
13.7	IN	1	F
14.0	IN	1	M
11.6	IN	1	F
16.8	IN	1	F
14.9	IN	1	F
19.3	IN	1	M
16.2	IN	1	M
19.3	IN	1	M
23.9	IN	1	M
13.1	IN	1	M
12.6	IN	1	F
12.1	IN	1	M
16.4	IN	1	F
20.4	IN	1	M
12.4	IN	1	F
14.7	IN	1	F
17.9	IN	1	M
14.7	IN	1	M
17.8	IN	1	F
18.1	IN	1	F
17.7	IN	1	F
13.4	IN	1	M
21.0	IN	1	M
14.3	IN	1	M
14.3	IN	1	M
13.8	IN	1	M
12.6	IN	1	M
12.6	IN	1	M
15.1	IN	1	M
16.0	IN	1	M
14.9	IN	1	M
17.0	IN	1	M
13.2	IN	1	F
12.7	IN	1	M
16.8	IN	1	F
15.7	IN	1	F
17.0	IN	1	F
14.7	IN	1	F
13.8	IN	1	M
13.0	IN	1	M
43.0	IN	1	M
13.7	IN	1	M
11.3	IN	1	M
12.1	IN	1	M
13.5	IN	1	F
23.4	IN	1	M
15.0	IN	1	M
13.4	IN	1	M
19.0	IN	1	F
18.9	IN	1	F
13.3	IN	1	M
19.5	IN	1	M
13.0	IN	1	M
18.0	IN	1	M
12.4	IN	1	M
12.5	IN	1	M
16.7	IN	1	M
20.8	IN	1	M
13.7	IN	1	F
12.9	IN	1	M
16.4	IN	1	F
11.2	IN	1	F
15.1	IN	1	M
12.0	IN	1	M
14.4	IN	1	F
13.2	IN	1	F
15.5	IN	1	M
18.4	IN	1	M
15.3	IN	1	F
15.9	IN	1	F
25.9	IN	1	F
18.3	IN	1	M
13.3	IN	1	M
12.3	IN	1	M
19.4	IN	1	M
25.5	IN	1	M
16.8	IN	1	F
14.8	IN	1	M
13.6	IN	1	M
11.2	IN	1	F
12.7	IN	1	F
13.2	IN	1	F
21.9	IN	1	F
18.3	IN	1	M
12.9	IN	1	F
15.4	IN	1	M
33.6	IN	1	M
15.4	IN	1	F
24.7	IN	1	M
60.0	IN	1	M
23.3	IN	1	F
16.9	IN	1	F
12.2	IN	1	M
14.6	IN	1	F
18.7	IN	1	M
20.4	IN	1	M
12.5	IN	1	M
23.7	IN	1	M
15.4	IN	1	F
25.3	IN	1	M
17.3	IN	1	F
10.8	IN	1	M
14.1	IN	1	F
10.6	IN	1	F
20.9	IN	1	M
14.0	IN	1	M
62.3	IN	1	M
15.8	IN	1	M
14.7	IN	1	M
22.1	IN	1	F
16.1	IN	1	F
12.2	IN	1	M
11.1	IN	1	F
12.4	IN	1	F
15.4	IN	1	F
13.7	IN	1	M
17.2	IN	1	F
14.1	IN	1	M
13.9	IN	1	M
18.9	IN	1	M
13.3	IN	1	M
13.5	IN	1	M
22.3	IN	1	M
11.9	IN	1	M
15.0	IN	1	F
12.3	IN	1	F
17.8	IN	1	M
14.9	IN	1	M
16.6	IN	1	M
14.3	IN	1	F
20.2	IN	1	M
15.2	IN	1	M
14.2	IN	1	M
13.4	IN	1	M
15.7	IN	1	F
16.5	IN	1	F
16.9	IN	1	M
15.2	IN	1	M
16.6	IN	1	M
15.1	IN	1	M
17.1	IN	1	M
15.2	IN	1	F
14.7	IN	1	M
17.9	IN	1	F
15.1	IN	1	F
15.3	IN	1	M
17.1	IN	1	M
11.7	IN	1	F
12.7	IN	1	F
19.8	IN	1	F
19.2	IN	1	M
18.0	IN	1	M
13.9	IN	1	M
10.8	IN	1	M
14.6	IN	1	F
13.5	IN	1	M
12.2	IN	1	F
20.2	IN	1	F
14.0	IN	1	F
13.0	IN	1	M
14.5	IN	1	M
12.4	IN	1	M
14.3	IN	1	M
12.6	IN	1	M
41.0	IN	1	F
13.2	IN	1	F
13.2	IN	1	M
14.2	IN	1	F
14.2	IN	1	M
13.7	IN	1	M
10.5	IN	1	M
11.2	IN	1	M
14.5	IN	1	M
15.0	IN	1	F
12.5	IN	1	F
16.4	IN	1	F
12.2	IN	1	F
15.9	IN	1	M
12.7	IN	1	F
14.5	IN	1	M
13.1	IN	1	M
12.3	IN	1	M
17.2	IN	1	M
15.1	IN	1	M
12.7	IN	1	F
10.9	IN	1	F
20.3	IN	1	M
14.4	IN	1	M
12.9	IN	1	F
15.4	IN	1	F
17.2	IN	1	U
20.8	IN	1	F
14.6	IN	1	F
13.0	IN	1	F
13.1	IN	1	F
11.9	IN	1	F
12.7	IN	1	F
15.3	IN	1	M
13.8	IN	1	M
18.8	IN	1	F
14.3	IN	1	F
13.6	IN	1	F
14.5	IN	1	M
15.9	IN	1	F
12.8	IN	1	M
15.7	IN	1	F
11.4	IN	1	F
13.8	IN	1	M
15.1	IN	1	F
14.9	IN	1	M
13.5	IN	1	M
13.0	IN	1	F
16.6	IN	1	M
19.2	IN	1	M
12.4	IN	1	M
12.3	IN	1	F
19.1	IN	1	M
15.8	IN	1	F
14.8	IN	1	F
24.0	IN	1	M
13.4	IN	1	F
15.1	IN	1	F
16.3	IN	1	M
11.9	IN	1	M
11.2	IN	1	F
18.4	IN	1	M
13.0	IN	1	F
16.1	IN	1	M
13.4	IN	1	F
13.3	IN	1	F
13.2	IN	1	M
17.3	IN	1	F
14.9	IN	1	M
16.0	IN	1	M
11.6	IN	1	M
16.3	IN	1	M
21.3	IN	1	M
16.2	IN	1	M
13.8	IN	1	M
13.0	IN	1	F
14.0	IN	1	M
13.4	IN	1	M
13.5	IN	1	M
15.0	IN	1	M
16.1	IN	1	M
16.1	IN	1	M
15.9	IN	1	F
13.8	IN	1	M
17.5	IN	1	M
14.5	IN	1	M
15.6	IN	1	M
17.7	IN	1	M
17.7	IN	1	F
14.8	IN	1	M
12.1	IN	1	M
21.4	IN	1	M
15.6	IN	1	M
13.4	IN	1	F
18.4	IN	1	F
14.8	IN	1	F
21.5	IN	1	M
13.8	IN	1	M
12.8	IN	1	F
16.0	IN	1	F
15.9	IN	1	M
15.5	IN	1	F
14.8	IN	1	M
14.1	IN	1	F
17.6	IN	1	M
13.0	IN	1	M
14.9	IN	1	F
15.7	IN	1	M
16.8	IN	1	F
12.4	IN	1	M
16.1	IN	1	F
31.3	IN	1	F
14.4	IN	1	M
17.2	IN	1	F
12.9	IN	1	M
16.2	IN	1	M
13.6	IN	1	M
23.7	IN	1	F
16.3	IN	1	M
11.8	IN	1	M
15.4	IN	1	M
22.9	IN	1	M
12.4	IN	1	M
21.5	IN	1	M
16.4	IN	1	F
15.0	IN	1	F
13.0	IN	1	M
15.7	IN	1	M
18.0	IN	1	M
13.2	IN	1	M
16.1	IN	1	M
28.0	IN	1	M
19.6	IN	1	M
26.7	IN	1	F
13.3	IN	1	F
16.3	IN	1	F
13.9	IN	1	F
15.8	IN	1	M
20.4	IN	1	F
14.0	IN	1	M
15.0	IN	1	F
12.2	IN	1	M
16.2	IN	1	F
13.2	IN	1	M
15.3	IN	1	F
13.8	IN	1	F
15.3	IN	1	M
11.5	IN	1	F
14.7	IN	1	M
15.8	IN	1	F
12.6	IN	1	F
14.1	IN	1	M
12.3	IN	1	F
12.3	IN	1	F
14.2	IN	1	F
30.1	IN	1	M
16.2	IN	1	M
12.8	IN	1	M
12.7	IN	1	M
15.5	IN	1	M
12.2	IN	1	M
15.2	IN	1	M
11.4	IN	1	M
16.9	IN	1	M
13.8	IN	1	M
18.0	IN	1	M
20.5	IN	1	M
13.2	IN	1	M
12.5	IN	1	F
15.4	IN	1	M
12.1	IN	1	F
14.9	IN	1	M
12.5	IN	1	M
18.0	IN	1	M
15.8	IN	1	F
15.3	IN	1	M
13.6	IN	1	F
13.3	IN	1	M
13.4	IN	1	M
14.5	IN	1	F
13.8	IN	1	M
20.1	IN	1	M
12.5	IN	1	F
15.9	IN	1	M
11.0	IN	1	F
14.2	IN	1	F
20.3	IN	1	M
14.9	IN	1	M
31.9	IN	1	M
16.2	IN	1	M
14.0	IN	1	F
15.1	IN	1	M
15.1	IN	1	F
14.9	IN	1	F
15.6	IN	1	M
17.3	IN	1	M
14.1	IN	1	F
13.6	IN	1	F
14.7	IN	1	M
11.8	IN	1	F
21.0	IN	1	F
12.8	IN	1	F
17.5	IN	1	F
14.1	IN	1	M
16.8	IN	1	F
16.2	IN	1	F
16.0	IN	1	F
16.7	IN	1	M
16.1	IN	1	M
13.9	IN	1	M
15.4	IN	1	F
13.7	IN	1	M
13.0	IN	1	M
13.5	IN	1	F
14.0	IN	1	F
12.8	IN	1	F
14.5	IN	1	M
13.5	IN	1	F
13.0	IN	1	M
13.3	IN	1	F
14.6	IN	1	F
18.8	IN	1	M
15.3	IN	1	M
12.8	OUT	1	F
13.0	OUT	1	M
13.2	OUT	1	M
19.6	OUT	1	F
15.6	OUT	1	F
15.0	OUT	1	M
22.7	OUT	1	M
14.8	OUT	1	M
26.6	OUT	1	F
11.1	OUT	1	M
22.3	OUT	1	M
11.5	OUT	1	M
17.1	OUT	1	M
18.8	OUT	1	M
13.6	OUT	1	M
88.9	OUT	1	M
9.3	OUT	1	M
15.7	OUT	1	M
11.5	OUT	1	M
13.7	OUT	1	F
11.8	OUT	1	M
36.1	OUT	1	F
13.1	OUT	1	F
12.4	OUT	1	M
12.6	OUT	1	M
39.1	OUT	1	M
23.4	OUT	1	M
14.2	OUT	1	F
13.7	OUT	1	M
16.9	OUT	1	F
15.3	OUT	1	M
13.1	OUT	1	M
13.7	OUT	1	F
15.7	OUT	1	F
20.9	OUT	1	M
19.8	OUT	1	M
22.8	OUT	1	F
13.4	OUT	1	M
13.8	OUT	1	F
16.3	OUT	1	F
11.5	OUT	1	F
20.5	OUT	1	M
12.2	OUT	1	M
15.1	OUT	1	F
21.4	OUT	1	M
14.5	OUT	1	F
14.4	OUT	1	M
15.8	OUT	1	M
15.7	OUT	1	F
50.3	OUT	1	F
14.3	OUT	1	M
16.1	OUT	1	M
17.3	OUT	1	M
14.4	OUT	1	M
15.4	OUT	1	F
22.4	OUT	1	F
14.0	OUT	1	F
13.4	OUT	1	F
33.9	OUT	1	F
14.8	OUT	1	F
21.4	OUT	1	F
20.2	OUT	1	M
19.2	OUT	1	F
42.2	OUT	1	M
15.0	OUT	1	M
13.6	OUT	1	M
30.9	OUT	1	F
16.7	OUT	1	F
15.5	OUT	1	M
13.9	OUT	1	F
23.5	OUT	1	F
11.5	OUT	1	M
11.4	OUT	1	F
14.5	OUT	1	F
13.3	OUT	1	F
22.7	OUT	1	M
15.0	OUT	1	F
12.1	OUT	1	M
16.0	OUT	1	M
19.8	OUT	1	M
24.1	OUT	1	M
16.8	OUT	1	M
18.2	OUT	1	M
12.6	OUT	1	F
19.6	OUT	1	F
18.7	OUT	1	M
24.0	OUT	1	M
27.1	OUT	1	F
18.7	OUT	1	F
14.6	OUT	1	M
20.1	OUT	1	F
10.1	IN	2	F
12.6	IN	2	F
16.6	IN	2	F
14.1	IN	2	F
11.6	IN	2	M
12.0	IN	2	M
15.6	IN	2	M
9.8	IN	2	F
13.0	IN	2	M
22.3	IN	2	F
12.7	IN	2	M
20.8	IN	2	F
13.0	IN	2	F
19.2	IN	2	M
18.0	IN	2	M
12.4	IN	2	F
16.0	IN	2	F
17.4	IN	2	M
15.3	IN	2	M
15.4	IN	2	F
11.8	IN	2	F
26.4	IN	2	F
16.9	IN	2	F
20.2	IN	2	M
14.9	IN	2	F
23.1	IN	2	F
31.3	IN	2	M
12.5	IN	2	M
27.4	IN	2	M
13.0	IN	2	F
11.5	IN	2	M
11.3	IN	2	M
11.1	IN	2	M
20.1	IN	2	F
12.5	IN	2	M
26.4	IN	2	F
17.6	IN	2	F
12.8	IN	2	M
14.4	IN	2	M
13.0	IN	2	M
12.7	IN	2	F
20.3	IN	2	M
13.1	IN	2	M
13.8	IN	2	M
20.1	IN	2	F
16.9	IN	2	M
14.6	IN	2	M
16.6	IN	2	M
13.3	IN	2	M
14.1	IN	2	F
59.2	IN	2	M
12.2	IN	2	M
15.0	IN	2	F
11.3	IN	2	M
15.5	IN	2	M
13.1	IN	2	M
13.1	IN	2	F
14.1	IN	2	F
26.9	IN	2	M
13.1	IN	2	M
13.3	IN	2	M
13.0	IN	2	F
13.9	IN	2	F
13.2	IN	2	M
14.4	IN	2	M
11.7	IN	2	M
14.1	IN	2	F
15.9	IN	2	M
32.9	IN	2	M
29.3	IN	2	F
22.0	IN	2	F
17.0	IN	2	F
18.0	IN	2	M
22.5	IN	2	F
19.9	IN	2	M
20.1	IN	2	M
13.2	IN	2	F
16.4	IN	2	M
19.1	IN	2	F
24.5	IN	2	F
11.3	IN	2	F
18.1	IN	2	M
15.7	IN	2	F
12.4	IN	2	F
13.7	IN	2	M
16.7	IN	2	M
27.8	IN	2	F
13.1	IN	2	F
39.5	IN	2	M
13.2	IN	2	F
15.9	IN	2	M
37.1	IN	2	M
15.7	IN	2	F
12.1	IN	2	F
12.1	IN	2	F
32.0	IN	2	M
12.4	IN	2	F
11.4	IN	2	M
15.3	IN	2	F
16.2	IN	2	M
11.9	IN	2	M
15.7	IN	2	F
10.9	IN	2	M
13.9	IN	2	M
13.8	IN	2	F
14.1	IN	2	F
22.6	IN	2	M
12.8	IN	2	F
15.9	IN	2	F
18.2	IN	2	M
13.2	IN	2	M
15.7	IN	2	F
12.7	IN	2	M
10.9	IN	2	F
15.7	IN	2	M
11.6	IN	2	F
14.1	IN	2	M
15.6	IN	2	M
11.7	IN	2	M
13.0	IN	2	M
18.0	IN	2	F
14.2	IN	2	F
18.0	IN	2	M
17.4	IN	2	F
13.7	IN	2	F
13.9	IN	2	F
27.4	IN	2	M
11.6	IN	2	M
12.7	IN	2	M
21.1	IN	2	M
15.2	IN	2	M
13.8	IN	2	M
13.5	IN	2	F
14.8	IN	2	F
22.8	IN	2	F
19.6	IN	2	M
14.4	IN	2	M
17.0	IN	2	M
14.6	IN	2	F
45.0	IN	2	M
17.2	IN	2	F
12.5	IN	2	M
25.7	IN	2	M
16.5	IN	2	M
12.7	IN	2	M
20.6	IN	2	F
19.8	IN	2	F
13.4	IN	2	M
13.7	IN	2	M
11.7	IN	2	F
19.3	IN	2	F
18.1	IN	2	M
14.8	IN	2	F
14.4	IN	2	F
12.7	IN	2	F
20.5	IN	2	F
14.3	IN	2	M
12.9	IN	2	M
17.1	IN	2	F
14.2	IN	2	F
13.5	IN	2	M
13.2	IN	2	M
14.3	IN	2	M
14.9	IN	2	M
21.2	IN	2	M
14.1	IN	2	F
13.9	IN	2	M
11.4	IN	2	M
13.9	IN	2	M
14.8	IN	2	M
16.5	IN	2	M
14.9	IN	2	F
13.1	IN	2	M
14.2	IN	2	M
19.6	IN	2	F
13.5	IN	2	F
15.3	IN	2	M
14.5	IN	2	F
11.9	IN	2	F
11.9	IN	2	M
12.5	IN	2	M
13.4	IN	2	F
16.5	IN	2	M
13.8	IN	2	F
20.1	IN	2	M
16.0	IN	2	M
12.4	IN	2	M
12.3	IN	2	F
17.3	IN	2	M
16.3	IN	2	M
18.2	IN	2	M
18.1	IN	2	F
13.6	IN	2	M
27.3	IN	2	M
26.6	IN	2	F
26.9	IN	2	F
17.2	IN	2	M
27.1	IN	2	M
20.9	IN	2	M
19.1	IN	2	M
32.0	IN	2	M
16.0	IN	2	M
12.2	IN	2	F
16.1	IN	2	M
34.1	IN	2	F
13.9	IN	2	F
12.7	IN	2	M
14.1	IN	2	M
11.4	IN	2	M
21.4	IN	2	M
13.2	IN	2	M
15.9	IN	2	M
13.9	IN	2	M
14.0	IN	2	M
18.7	IN	2	F
14.5	IN	2	M
16.8	IN	2	M
13.0	IN	2	M
12.5	IN	2	F
16.8	IN	2	M
12.2	IN	2	M
12.8	IN	2	M
14.7	IN	2	M
14.7	IN	2	M
12.9	IN	2	F
93.1	IN	2	F
15.6	IN	2	F
12.8	IN	2	F
23.8	IN	2	M
17.9	IN	2	F
13.5	IN	2	F
14.7	IN	2	M
12.3	IN	2	M
12.4	IN	2	F
14.3	IN	2	M
12.7	IN	2	M
12.0	IN	2	F
12.1	IN	2	M
15.2	IN	2	F
11.9	IN	2	M
16.9	IN	2	M
12.1	IN	2	M
16.3	IN	2	M
17.0	IN	2	M
13.5	IN	2	M
18.9	IN	2	M
17.9	IN	2	M
20.1	IN	2	F
14.8	IN	2	F
13.8	IN	2	M
13.0	IN	2	M
14.0	IN	2	F
17.5	IN	2	F
11.3	IN	2	F
14.4	IN	2	M
13.6	IN	2	F
14.3	IN	2	M
14.1	IN	2	F
14.1	IN	2	M
15.8	IN	2	F
11.8	IN	2	M
11.5	IN	2	M
16.1	IN	2	M
14.5	IN	2	M
14.6	IN	2	M
13.5	IN	2	M
17.3	IN	2	M
13.1	IN	2	F
19.3	IN	2	F
20.7	IN	2	M
15.1	IN	2	M
18.3	IN	2	F
14.7	IN	2	F
15.9	IN	2	M
37.8	IN	2	M
14.5	IN	2	M
13.9	IN	2	M
13.6	IN	2	M
11.1	IN	2	F
14.0	IN	2	F
13.2	IN	2	F
15.8	IN	2	M
12.8	IN	2	M
14.0	IN	2	F
13.4	IN	2	M
12.7	IN	2	M
15.4	IN	2	M
16.2	IN	2	F
17.7	IN	2	M
13.1	IN	2	M
15.3	IN	2	F
18.1	IN	2	M
15.6	IN	2	M
14.7	IN	2	M
16.6	IN	2	F
33.1	IN	2	M
17.7	IN	2	M
12.2	IN	2	M
18.7	IN	2	M
15.5	IN	2	F
14.6	IN	2	M
13.3	IN	2	F
13.5	IN	2	M
20.8	IN	2	M
13.8	IN	2	M
14.0	IN	2	M
15.4	IN	2	M
13.5	IN	2	F
18.3	IN	2	M
12.7	IN	2	M
18.5	IN	2	M
24.5	IN	2	M
12.0	IN	2	M
18.6	IN	2	F
13.0	IN	2	F
12.9	IN	2	M
19.4	IN	2	M
13.7	IN	2	M
18.1	IN	2	M
14.1	IN	2	F
19.7	IN	2	M
15.1	IN	2	F
11.9	IN	2	F
17.5	IN	2	M
13.0	IN	2	F
12.8	IN	2	M
13.9	IN	2	M
29.2	IN	2	M
13.1	IN	2	F
14.1	IN	2	M
18.3	IN	2	M
11.4	IN	2	M
16.9	IN	2	F
15.3	IN	2	F
17.3	IN	2	M
30.0	IN	2	F
13.4	IN	2	F
12.7	IN	2	M
13.7	IN	2	M
12.1	IN	2	F
29.4	IN	2	M
13.9	IN	2	M
32.5	IN	2	M
13.2	IN	2	F
12.1	IN	2	M
12.9	IN	2	M
17.7	IN	2	M
10.8	IN	2	F
13.3	IN	2	F
14.9	IN	2	M
16.7	IN	2	M
15.2	IN	2	M
11.6	IN	2	F
17.4	IN	2	M
13.2	IN	2	F
15.9	IN	2	F
11.9	IN	2	F
12.3	IN	2	M
11.7	IN	2	M
16.1	IN	2	M
16.2	IN	2	M
12.1	IN	2	M
22.1	IN	2	F
14.5	IN	2	M
13.8	IN	2	F
15.6	IN	2	M
17.5	IN	2	M
16.7	IN	2	M
15.4	IN	2	M
15.9	IN	2	M
12.3	IN	2	M
11.9	IN	2	F
17.4	IN	2	F
13.1	IN	2	F
12.4	IN	2	F
13.5	IN	2	F
15.7	IN	2	M
12.9	IN	2	M
14.9	IN	2	M
17.2	IN	2	F
16.3	IN	2	M
16.8	IN	2	M
12.8	IN	2	M
13.7	IN	2	M
12.1	IN	2	M
26.4	IN	2	M
16.3	IN	2	M
13.5	IN	2	M
18.6	IN	2	M
15.1	IN	2	M
14.3	IN	2	M
15.6	IN	2	F
14.0	IN	2	M
13.0	IN	2	M
13.9	IN	2	F
14.3	IN	2	F
18.5	IN	2	M
16.9	IN	2	F
15.1	IN	2	M
13.0	IN	2	M
13.0	IN	2	F
15.7	IN	2	M
15.1	IN	2	M
14.4	IN	2	F
14.8	IN	2	M
11.1	IN	2	F
13.5	IN	2	F
14.7	IN	2	F
13.9	IN	2	F
14.2	IN	2	M
12.9	IN	2	F
10.7	IN	2	F
14.3	IN	2	F
15.2	IN	2	M
14.5	IN	2	M
13.3	IN	2	F
11.5	IN	2	M
16.7	IN	2	M
12.2	IN	2	F
12.8	IN	2	M
16.6	IN	2	M
13.1	IN	2	M
15.4	IN	2	M
14.2	IN	2	F
14.1	IN	2	F
13.4	IN	2	M
19.8	IN	2	M
27.0	IN	2	M
13.9	IN	2	M
24.2	IN	2	F
13.2	IN	2	F
12.2	IN	2	M
13.9	IN	2	M
34.7	IN	2	M
11.3	IN	2	F
15.5	IN	2	M
20.2	IN	2	M
13.6	IN	2	M
15.8	IN	2	M
11.8	IN	2	F
17.5	IN	2	M
10.8	IN	2	F
14.9	IN	2	M
18.8	IN	2	M
15.6	IN	2	M
11.7	IN	2	M
12.6	IN	2	M
11.9	IN	2	M
14.2	IN	2	F
15.5	IN	2	M
14.9	IN	2	F
19.4	IN	2	F
21.9	IN	2	M
19.5	IN	2	M
15.3	IN	2	M
13.0	IN	2	F
17.0	IN	2	F
12.9	IN	2	F
12.0	IN	2	F
13.8	IN	2	M
11.1	IN	2	M
12.1	IN	2	M
13.5	IN	2	F
11.6	IN	2	M
12.9	IN	2	M
14.1	IN	2	F
13.2	IN	2	F
14.2	IN	2	M
21.1	IN	2	M
12.4	IN	2	M
11.8	IN	2	M
20.0	IN	2	F
13.7	IN	2	M
11.8	IN	2	F
11.7	IN	2	F
15.8	IN	2	F
16.5	IN	2	F
12.1	IN	2	F
18.1	IN	2	F
14.0	IN	2	F
12.4	IN	2	M
14.8	IN	2	M
17.8	IN	2	F
14.7	IN	2	F
18.0	IN	2	M
12.0	IN	2	F
42.1	IN	2	M
11.2	IN	2	M
11.4	IN	2	M
15.7	IN	2	M
17.4	IN	2	M
37.4	IN	2	F
12.4	IN	2	F
15.1	IN	2	M
14.0	IN	2	M
11.7	IN	2	M
15.0	IN	2	F
14.8	IN	2	M
17.7	IN	2	M
13.5	IN	2	M
14.2	IN	2	M
12.0	IN	2	F
11.2	IN	2	M
13.2	IN	2	M
10.5	IN	2	F
18.2	IN	2	F
12.7	IN	2	M
15.4	IN	2	M
10.8	IN	2	M
14.5	IN	2	F
17.3	IN	2	M
14.8	IN	2	M
15.3	IN	2	M
14.7	IN	2	M
29.6	IN	2	M
13.2	IN	2	F
12.5	IN	2	F
11.3	IN	2	M
13.8	IN	2	F
13.3	IN	2	M
13.2	IN	2	M
13.3	IN	2	M
16.9	IN	2	M
15.7	IN	2	F
13.0	IN	2	M
11.6	IN	2	F
11.7	IN	2	M
19.6	IN	2	F
11.4	IN	2	M
14.5	IN	2	M
13.8	IN	2	F
16.3	IN	2	M
35.6	IN	2	F
16.2	IN	2	M
13.0	IN	2	M
16.5	IN	2	M
13.6	IN	2	M
12.1	IN	2	M
15.4	IN	2	F
16.0	IN	2	M
13.0	IN	2	M
15.2	IN	2	F
15.2	IN	2	M
12.7	IN	2	M
16.9	IN	2	M
12.9	IN	2	F
12.8	IN	2	F
21.4	IN	2	F
12.2	IN	2	M
14.0	IN	2	M
20.6	IN	2	M
26.1	IN	2	M
14.8	IN	2	M
14.2	IN	2	F
14.8	IN	2	F
16.8	IN	2	M
14.7	IN	2	M
12.6	IN	2	M
11.2	IN	2	F
14.7	IN	2	M
19.9	IN	2	F
13.2	IN	2	M
29.6	IN	2	F
17.0	IN	2	M
29.9	IN	2	F
14.1	IN	2	M
14.8	IN	2	M
12.1	IN	2	M
13.1	IN	2	M
13.5	IN	2	M
12.1	IN	2	M
14.6	IN	2	M
13.9	IN	2	M
11.6	IN	2	F
13.2	IN	2	M
19.8	IN	2	M
18.1	IN	2	M
15.8	IN	2	F
14.6	IN	2	M
10.0	IN	2	F
16.8	IN	2	M
14.4	IN	2	M
13.6	IN	2	M
14.5	IN	2	F
18.4	IN	2	M
12.8	IN	2	F
12.3	IN	2	F
16.2	IN	2	F
13.1	IN	2	M
15.0	IN	2	M
13.6	IN	2	F
19.9	IN	2	M
13.6	IN	2	M
13.1	IN	2	F
14.1	IN	2	M
15.2	IN	2	F
19.4	IN	2	F
15.1	IN	2	M
12.2	IN	2	M
10.2	IN	2	M
13.8	IN	2	M
11.9	IN	2	M
14.1	IN	2	M
14.2	IN	2	F
31.4	IN	2	F
14.7	IN	2	F
15.3	IN	2	M
16.1	IN	2	F
10.3	IN	2	M
13.5	IN	2	F
16.5	IN	2	F
12.1	IN	2	F
12.3	IN	2	M
14.8	IN	2	F
16.0	IN	2	F
12.2	IN	2	F
13.1	IN	2	F
15.5	IN	2	M
17.3	IN	2	M
15.7	IN	2	F
12.4	IN	2	F
14.6	IN	2	F
13.1	IN	2	M
21.8	IN	2	M
19.1	IN	2	F
13.0	IN	2	F
17.2	IN	2	M
12.6	IN	2	M
13.0	IN	2	M
37.1	IN	2	M
16.3	IN	2	M
17.2	IN	2	F
13.2	IN	2	M
21.5	IN	2	M
15.4	IN	2	M
13.9	IN	2	M
14.9	IN	2	F
15.8	IN	2	M
15.0	IN	2	M
11.6	IN	2	M
14.2	IN	2	M
17.0	IN	2	M
14.2	IN	2	F
16.4	IN	2	M
14.7	IN	2	F
12.1	IN	2	F
15.4	IN	2	F
14.0	IN	2	F
17.3	IN	2	M
11.8	IN	2	F
14.4	IN	2	M
31.0	IN	2	F
12.6	IN	2	M
16.3	IN	2	M
13.6	IN	2	M
13.7	OUT	2	F
13.1	OUT	2	F
16.7	OUT	2	M
22.3	OUT	2	F
13.2	OUT	2	M
11.3	OUT	2	F
12.4	OUT	2	F
14.9	OUT	2	M
11.7	OUT	2	F
14.4	OUT	2	M
10.3	OUT	2	M
38.9	OUT	2	M
18.5	OUT	2	F
20.5	OUT	2	M
13.8	OUT	2	F
12.0	OUT	2	F
14.5	OUT	2	M
13.5	OUT	2	M
12.2	OUT	2	F
10.9	OUT	2	M
15.9	OUT	2	M
45.1	OUT	2	F
19.4	OUT	2	F
16.6	OUT	2	M
14.1	OUT	2	F
14.2	OUT	2	M
12.4	OUT	2	M
12.2	OUT	2	M
13.0	OUT	2	F
16.4	OUT	2	F
10.2	OUT	2	F
13.3	OUT	2	F
12.9	OUT	2	M
13.4	OUT	2	F
15.4	OUT	2	M
39.8	OUT	2	M
14.2	OUT	2	M
23.4	OUT	2	M
18.5	OUT	2	M
14.1	OUT	2	M
13.8	OUT	2	F
11.6	OUT	2	F
12.4	OUT	2	M
14.1	OUT	2	M
20.2	OUT	2	M
59.1	OUT	2	F
11.8	OUT	2	M
15.7	OUT	2	F
15.1	OUT	2	M
13.2	OUT	2	F
14.3	OUT	2	M
13.9	OUT	2	M
18.8	OUT	2	F
9.7	OUT	2	F
14.5	OUT	2	M
15.8	OUT	2	M
21.4	OUT	2	M
44.6	OUT	2	M
17.4	OUT	2	M
47.0	OUT	2	F
13.8	OUT	2	F
13.9	OUT	2	F
42.0	OUT	2	M
16.0	OUT	2	F
18.4	OUT	2	F
22.3	OUT	2	F
47.1	OUT	2	F
17.6	OUT	2	F
13.5	OUT	2	M
13.8	OUT	2	M
14.5	OUT	2	F
34.0	OUT	2	F
14.4	OUT	2	M
12.4	OUT	2	M
20.4	OUT	2	M
11.3	OUT	2	F
16.1	OUT	2	M
13.5	OUT	2	M
15.5	OUT	2	M
16.3	OUT	2	M
13.7	OUT	2	M
17.7	OUT	2	M
11.5	OUT	2	F
13.1	OUT	2	F
11.9	OUT	2	F
11.5	OUT	2	F
13.8	OUT	2	M
11.8	OUT	2	M
18.8	OUT	2	M
14.1	IN	3	M
33.9	IN	3	F
18.4	IN	3	M
19.3	IN	3	M
13.0	IN	3	F
100	IN	3	F
12.8	IN	3	M
12.4	IN	3	M
15.8	IN	3	M
11.2	IN	3	M
11.2	IN	3	F
10.9	IN	3	F
13.3	IN	3	M
14.7	IN	3	M
34.0	IN	3	F
12.1	IN	3	M
15.3	IN	3	M
27.5	IN	3	F
16.3	IN	3	M
13.5	IN	3	M
16.0	IN	3	M
12.6	IN	3	M
12.8	IN	3	M
12.4	IN	3	M
16.1	IN	3	M
21.4	IN	3	M
13.0	IN	3	M
12.6	IN	3	F
12.2	IN	3	M
12.9	IN	3	M
12.2	IN	3	M
17.1	IN	3	M
12.6	IN	3	M
14.8	IN	3	F
13.9	IN	3	M
40.1	IN	3	M
20.4	IN	3	M
19.2	IN	3	F
18.5	IN	3	M
9.7	IN	3	F
16.4	IN	3	M
67.9	IN	3	F
10.1	IN	3	F
13.0	IN	3	F
23.3	IN	3	F
19.7	IN	3	F
16.6	IN	3	M
14.3	IN	3	M
12.6	IN	3	M
14.6	IN	3	M
11.1	IN	3	F
12.3	IN	3	M
13.1	IN	3	M
11.5	IN	3	F
12.8	IN	3	M
15.9	IN	3	M
13.4	IN	3	F
12.5	IN	3	M
12.4	IN	3	M
12.8	IN	3	F
11.9	IN	3	M
11.5	IN	3	F
16.6	IN	3	M
12.6	IN	3	M
15.4	IN	3	F
12.2	IN	3	M
14.0	IN	3	M
17.5	IN	3	F
12.7	IN	3	F
13.8	IN	3	F
15.1	IN	3	F
12.7	IN	3	M
16.1	IN	3	M
13.6	IN	3	M
16.4	IN	3	M
14.3	IN	3	M
15.9	IN	3	M
11.4	IN	3	F
19.7	IN	3	M
15.8	IN	3	M
12.4	IN	3	M
12.9	IN	3	F
14.8	IN	3	M
14.9	IN	3	M
13.3	IN	3	F
12.4	IN	3	M
25.2	IN	3	M
15.9	IN	3	M
14.5	IN	3	F
16.0	IN	3	F
14.0	IN	3	M
11.2	IN	3	M
45.6	IN	3	M
17.0	IN	3	M
13.9	IN	3	M
17.6	IN	3	M
14.6	IN	3	F
14.8	IN	3	M
18.5	IN	3	F
12.0	IN	3	F
13.2	IN	3	M
11.3	IN	3	M
15.9	IN	3	M
11.9	IN	3	M
11.8	IN	3	M
[truncated: 35,357 more rows]
